# Supplementary material for: Performance of quantitative point-of-care tests to measure G6PD activity: An individual participant data meta-analysis
Source: PLoS Negl Trop Dis. 2025 Mar 25;19(3):e0012864. doi: 10.1371/journal.pntd.0012864 (PMC11936200; doi:10.1371/journal.pntd.0012864)
Supplement: S1 Data — (XLSX) [file pntd.0012864.s017.xlsx]

## Sheet: IPD Table
Study Details	Participant Details					Quantitative Point of Care test		Quantitative Spectrophotometry
Study Name	Participant ID	Sex	Age at enrolment (in years)	Blood source	Malaria	G6PD activity (U/g Hb)	Hb level (if applicable; g/dL)	Mean reference G6PD activity (U/g Hb)	Reference Hb level (g/dL)
ACROSS Boking	BOK 1000-1	Male	33	Venous	Negative	8	16.1	7.99354	15.8
ACROSS Boking	BOK 1001-1	Male	30	Venous	Negative	8	13.9	8.08963	13.1
ACROSS Boking	BOK 1003-1	Female	78	Venous	Negative	7.7	17.6	7.86338	13.6
ACROSS Boking	BOK 1004-1	Female	N/A	Venous	Negative	7.7	16.1	9.33722	14.2
ACROSS Boking	Bok 1005-2	Female	44	Venous	Negative	7.4	14.8	16.6567	14.7
ACROSS Boking	Bok 1006-1	Male	39	Venous	Negative	7.1	14.6	18.4665	13.6
ACROSS Boking	Bok 1007-1	Male	N/A	Venous	Negative	7.6	13.7	8.30023	14.4
ACROSS Boking	Bok 1008-1	Male	41	Venous	Negative	8.7	13.3	12.6558	15.6
ACROSS Boking	Bok 1009-1	Female	44	Venous	Negative	11.2	15.8	8.59515	14.3
ACROSS Boking	Bok 1011-1	Female	34	Venous	Negative	8.2	10.8	13.2121	8.5
ACROSS Boking	Bok 1012-1	Male	39	Venous	Negative	10.2	12.8	14.2438	12.4
ACROSS Boking	Bok 1013-2	Male	29	Venous	Negative	10	13.8	6.85843	12.7
ACROSS Boking	Bok 1014-1	Male	47	Venous	Negative	6.3	17.3	6.57148	16.2
ACROSS Boking	Bok 1015-1	Female	38	Venous	Negative	9.7	15	7.56094	14.4
ACROSS Boking	Bok 1016-1	Male	36	Venous	Negative	7.6	19.3	8.01642	16.6
ACROSS Boking	Bok 1017-1	Female	43	Venous	Negative	8.9	10.3	11.1153	10.1
ACROSS Boking	BOK 1019-1	Female	54	Venous	Negative	7.2	11.9	9.09398	11.6
ACROSS Boking	BOK 1020-1	Female	36	Venous	Negative	5.4	13.5	5.43919	12.9
ACROSS Boking	BOK 1021-1	Female	39	Venous	Negative	9.5	12.9	11.3737	11.7
ACROSS Boking	BOK 1022-1	Male	N/A	Venous	Negative	11.4	14.2	10.8792	14.1
ACROSS Boking	Bok 1023-1	Male	58	Venous	Negative	12.1	11.1	11.9476	11.3
ACROSS Boking	Bok 1024-1	Male	66	Venous	Negative	11.7	12.1	10.3053	10.8
ACROSS Boking	Bok 1025-1	Female	49	Venous	Negative	10	15.5	10.7778	13.2
ACROSS Boking	Bok 1026-1	Male	53	Venous	Negative	11.2	12	15.1547	12.9
ACROSS Boking	BOK 1027-1	Male	64	Venous	Negative	5.7	15.5	8.68065	13.1
ACROSS Boking	Bok 1028-1	Male	43	Venous	Negative	7.4	15.4	7.84609	14
ACROSS Boking	BOK 1029-1	Female	37	Venous	Negative	10.2	14.6	10.359	13.5
ACROSS Boking	BOK 1030-1	Female	50	Venous	Negative	11.7	10.9	15.1374	11.7
ACROSS Boking	BOK 1031-1	Male	15	Venous	Negative	8.9	14.2	8.48745	12.6
ACROSS Boking	BOK 1032-1	Female	29	Venous	Negative	8.5	14	9.71551	12.9
ACROSS Boking	BOK 1033-1	Male	49	Venous	Negative	8.5	15.7	8.79199	14.2
ACROSS Boking	BOK 1034-1	Male	58	Venous	Negative	11	11.6	10.4657	12.9
ACROSS Boking	BOK 1035-1	Male	47	Venous	Negative	8.7	12.9	8.36573	11.8
ACROSS Boking	BOK 1036-1	Male	51	Venous	Negative	9.9	10.5	10.7209	11.6
ACROSS Boking	Bok 129-1	Female	N/A	Venous	Negative	6.8	13.1	7.93279	12.2
ACROSS Boking	Bok 133-1	Male	29	Venous	Negative	7.6	15.7	8.19856	15.7
ACROSS Boking	Bok 135-1	Male	63	Venous	Negative	14	7.7	9.71256	14
ACROSS Boking	Bok 137-1	Female	N/A	Venous	Negative	19.4	7.7	13.0204	9.7
ACROSS Boking	Bok 139-1	Male	N/A	Venous	Negative	7.8	17.9	9.51017	17.3
ACROSS Boking	Bok 141-1	Male	62	Venous	Negative	10.9	14.6	10.5144	16.2
ACROSS Boking	Bok 143-1	Female	26	Venous	Negative	10.2	12.1	8.45842	12.3
ACROSS Boking	Bok 147-1	Male	39	Venous	Negative	14	12.9	10.154	12.2
ACROSS Boking	Bok 151-1	Female	40	Venous	Negative	8.6	13.7	7.52341	13.7
ACROSS Boking	Bok 153-1	Male	68	Venous	Negative	7.7	14.6	7.09353	17.6
ACROSS Boking	Bok 155-1	Female	44	Venous	Negative	8.6	11.8	7.2969	12.6
ACROSS Boking	Bok 157-1	Male	45	Venous	Negative	1.2	13.3	0.827724	15.2
ACROSS Boking	Bok 159-1	Female	48	Venous	Negative	15.3	10.3	10.9909	12.9
ACROSS Boking	Bok 161-1	Male	40	Venous	Negative	8.7	13.9	8.02637	16.7
ACROSS Boking	Bok 163-1	Male	44	Venous	Negative	6.7	15.6	7.45147	16.3
ACROSS Boking	Bok 165-1	Male	39	Venous	Negative	9.3	15.1	11.078	15.9
ACROSS Boking	Bok 168-1	Male	72	Venous	Negative	9.5	12.8	15.1975	12.8
ACROSS Boking	Bok 169-1	Male	37	Venous	Negative	8.6	16.1	6.98665	17.8
ACROSS Boking	Bok 171-1	Female	42	Venous	Negative	16.8	8.6	13.8833	8.4
ACROSS Boking	Bok 177-1	Female	35	Venous	Negative	4.7	14.3	8.68065	13.1
ACROSS Boking	Bok 179-1	Female	60	Venous	Negative	9.3	12.5	13.9003	10.2
ACROSS Boking	Bok 183-1	Female	49	Venous	Negative	8.4	14.3	19.3193	13.2
ACROSS Boking	Bok 185-1	Male	72	Venous	Negative	9	18.3	8.48947	17.1
ACROSS Boking	Bok 187-1	Female	40	Venous	Negative	9.2	15.2	11.291	14.1
ACROSS Boking	Bok 188-1	Female	35	Venous	Negative	10.5	12.1	8.68734	12.7
ACROSS Boking	Bok 189-1	Female	53	Venous	Negative	8.1	12.6	8.71892	11.1
ACROSS Boking	Bok 191-1	Male	33	Venous	Negative	9	15.3	8.8715	15
ACROSS Boking	Bok 192-1	Male	56	Venous	N/A	10.6	8.9	8.80946	11.7
ACROSS Boking	BOK 193-1	Male	34	Venous	Negative	8.6	18.3	9.04053	16.7
ACROSS Boking	Bok 194-2	Female	15	Venous	Negative	8.4	13.6	9.7107	13.6
ACROSS Boking	BOK 195-1	Female	N/A	Venous	Negative	8.5	11.8	14.3391	13.6
ACROSS Boking	Bok 196-1	Male	44	Venous	Negative	8	13	9.60298	12.9
ACROSS Boking	Bok 198-3	Male	23	Venous	Negative	7.9	15.4	9.74295	14.9
ACROSS Boking	BOK 199-1	Male	54	Venous	Negative	1.2	13.9	1.96267	14.3
ACROSS Boking	Bok 2001-1	Female	50	Venous	Negative	9.7	13.1	10.6384	13.1
ACROSS Boking	Bok 2002-1	Female	67	Venous	Negative	9.4	10.7	9.43195	11.8
ACROSS Boking	Bok 2003-1	Female	34	Venous	Negative	8.9	12.9	10.0321	12.3
ACROSS Boking	Bok 2004-1	Male	44	Venous	Negative	9.3	12.3	9.18709	13.8
ACROSS Boking	Bok 2005-1	Male	71	Venous	Negative	10.1	13.1	11.7519	12.6
ACROSS Boking	Bok 2006-1	Female	54	Venous	Negative	9	11.8	14.353	11.8
ACROSS Boking	Bok 2007-1	Male	55	Venous	Negative	8.6	12.7	9.13166	12.4
ACROSS Boking	BOK 2008-2	Male	25	Venous	Negative	8.1	16.6	8.61281	15.9
ACROSS Boking	BOK 2009-1	Female	48	Venous	Negative	11.1	13.5	6.38423	11.9
ACROSS Boking	Bok 2010-1	Female	68	Venous	Negative	8.5	13.7	8.32161	13.2
ACROSS Boking	BOK 201-1	Male	38	Venous	Negative	6.6	16.1	6.7746	16
ACROSS Boking	BOK 2011-1	Male	38	Venous	Negative	9	14.9	8.70392	15.4
ACROSS Boking	BOK 2012-1	Male	44	Venous	Negative	9.4	15	11.0105	13.8
ACROSS Boking	BOK 2013-1	Male	57	Venous	Negative	7.4	11.4	9.47637	12
ACROSS Boking	BOK 2014-1	Male	39	Venous	Negative	8.4	17.6	10.7996	15.1
ACROSS Boking	BOK 2015-3	Male	61	Venous	Negative	8.6	11.5	9.50969	11.5
ACROSS Boking	BOK 2017-1	Male	27	Venous	Negative	8.8	17.9	10.1907	15.1
ACROSS Boking	BOK 2018-1	Male	46	Venous	Negative	8	14.5	9.12392	13.1
ACROSS Boking	BOK 2019-1	Female	33	Venous	Negative	9.3	16.5	16.3652	14.4
ACROSS Boking	BOK 2020-2	Female	22	Venous	Negative	11	11.9	12.9616	11.2
ACROSS Boking	Bok 202-2	Male	35	Venous	Negative	10.8	13.3	11.2664	13.1
ACROSS Boking	BOK 2024-1	Male	33	Venous	Negative	10	15.7	21.3042	15.4
ACROSS Boking	BOK 2025-1	Male	55	Venous	Negative	10.2	15.8	11.0974	15
ACROSS Boking	BOK 2027-1	Male	33	Venous	Negative	7.7	17.1	7.83918	15
ACROSS Boking	BOK 2029-1	Female	10	Venous	Negative	11.4	12.8	10.4845	12.9
ACROSS Boking	BOK 203-1	Male	43	Venous	Negative	6.8	14.7	6.94997	14.9
ACROSS Boking	BOK 2031-1	Female	34	Venous	Negative	7.7	13.5	6.80484	12.8
ACROSS Boking	BOK 2032-1	Female	46	Venous	Negative	18.4	9.9	19.9914	9.9
ACROSS Boking	BOK 2033-1	Male	63	Venous	Negative	11.2	13.4	11.7155	13.3
ACROSS Boking	Bok 204-2	Male	29	Venous	Negative	7.5	14.3	8.48529	14.2
ACROSS Boking	BOK 205-1	Female	46	Venous	Negative	8	11.9	7.18169	12.6
ACROSS Boking	Bok 208-1	Male	52	Venous	Negative	9.6	12.1	10.5684	12.5
ACROSS Boking	Bok 212-1	Female	44	Venous	Negative	9.8	12.9	10.6536	12.4
ACROSS Boking	Bok 214-1	Female	22	Venous	Negative	4.1	10.9	4.54793	13.3
ACROSS Boking	Bok 216-1	Female	45	Venous	Negative	8.9	13.2	6.99359	13.7
ACROSS Boking	Bok 218-1	Male	61	Venous	Negative	11	13.1	14.3029	11.3
ACROSS Boking	Bok 220-1	Male	49	Venous	Negative	9.1	14.2	4.61013	14.8
ACROSS Boking	BOK 221-1	Male	58	Venous	Negative	7.5	16.8	9.1259	14.9
ACROSS Boking	Bok 222-1	Female	48	Venous	Negative	9.9	13.1	22.0283	13.4
ACROSS Boking	Bok 224-1	Female	78	Venous	Negative	13.7	11.7	15.2679	11.6
ACROSS Boking	Bok 225-1	Female	90	Venous	Negative	11	10.2	13.4071	10.9
ACROSS Boking	BOK 226-1	Female	32	Venous	Negative	8.2	16.4	13.1344	14
ACROSS Boking	Bok 227-1	Male	59	Venous	Negative	7.8	14.7	8.19667	14.7
ACROSS Boking	BOK 229-1	Male	49	Venous	Negative	7.5	17.5	10.8712	14.6
ACROSS Boking	Bok 230-3	Female	14	Venous	Negative	8.8	13.5	11.5733	12
ACROSS Boking	Bok 231-1	Male	67	Venous	Negative	11.1	13.2	22.5981	10
ACROSS Boking	Bok 232-1	Male	66	Venous	Negative	9.8	15.4	5.48194	14.3
ACROSS Boking	Bok 233-1	Female	25	Venous	Negative	8.3	11.9	9.89024	11.4
ACROSS Boking	BOK 235-1	Male	50	Venous	Negative	9	15.7	10.1725	13.7
ACROSS Boking	BOK 236-1	Female	26	Venous	Negative	9.9	15.5	9.44439	14.5
ACROSS Boking	Bok 237-1	Male	22	Venous	Negative	9.5	13.3	13.6025	12.7
ACROSS Boking	BOK 238-1	Male	43	Venous	Negative	6.4	15.9	8.13978	15.1
ACROSS Boking	BOK 239-1	Female	70	Venous	Negative	9.6	10.2	9.81495	10.6
ACROSS Boking	BOK 240-1	Female	42	Venous	Negative	8.2	12.8	10.0364	13.5
ACROSS Boking	Bok 241-1	Male	60	Venous	Negative	10.9	13.8	9.678	14.7
ACROSS Boking	Bok 243-1	Female	45	Venous	Negative	8	12.5	8.87851	11.5
ACROSS Boking	BOK 243A-1	Male	80	Venous	Negative	20	12.3	14.2645	11.5
ACROSS Boking	BOK 243B-1	Male	47	Venous	Negative	7.8	8.8	12.8536	9.6
ACROSS Boking	BOK 244-1	Female	68	Venous	Negative	9.9	14.4	8.30523	14.1
ACROSS Boking	BOK 246-1	Male	26	Venous	Negative	8.9	17.2	8.44389	14.9
ACROSS Boking	Bok 247-1	Female	80	Venous	Negative	10	12.1	9.24873	12.4
ACROSS Boking	BOK 248-1	Female	25	Venous	Negative	13.4	8.5	14.3945	7.9
ACROSS Boking	BOK 250-1	Female	64	Venous	Negative	9.3	13.9	8.12952	15
ACROSS Boking	BOK 252-1	Female	62	Venous	Negative	8.9	10	6.72739	8.2
ACROSS Boking	BOK 258-1	Male	65	Venous	Negative	10.3	13.5	8.94693	13.9
ACROSS Boking	BOK 260-1	Male	46	Venous	Negative	8.7	16.2	6.12532	15.8
ACROSS Boking	BOK 262-1	Male	43	Venous	Negative	10.2	12.8	8.28151	14.9
ACROSS Boking	BOK 264-2	Male	53	Venous	Negative	9.4	10.7	6.91892	11.4
ACROSS Boking	BOK 266-1	Female	62	Venous	Negative	8.9	13.4	8.84118	13.3
ACROSS Boking	BOK 268-1	Female	59	Venous	Negative	9.7	12.9	8.7027	12.9
ACROSS Boking	BOK 270-1	Female	31	Venous	Negative	9.1	14	8.59016	12.9
ACROSS Boking	BOK 272-1	Female	64	Venous	Negative	6	17.6	6.5797	14.4
ACROSS Boking	BOK 274-1	Female	70	Venous	Negative	8.6	13.6	7.67996	15.5
ACROSS Boking	BOK 276-1	Female	43	Venous	Negative	8.1	16.5	2.61732	15.9
ACROSS Boking	BOK 278-3	Male	42	Venous	Negative	7.7	10.7	9.21882	13.7
ACROSS Boking	BOK 280-1	Female	69	Venous	Negative	8.8	13.2	8.55853	13.4
ACROSS Boking	BOK 282-1	Male	39	Venous	Negative	8.2	17.5	8.15461	16.2
ACROSS Boking	BOK 284-1	Female	60	Venous	Negative	7.6	15.6	7.29357	13.8
ACROSS Boking	BOK 286-2	Female	27	Venous	Negative	12.5	16.2	12.9126	18.7
ACROSS Boking	BOK 288-1	Male	51	Venous	Negative	8.8	16.9	9.58057	14.9
ACROSS Boking	BOK 290-1	Male	70	Venous	Negative	7.5	15.9	6.9171	16.3
ACROSS Boking	BOK 292-1	Male	39	Venous	Negative	7.8	13.5	9.39148	15.2
ACROSS Boking	BOK 294-1	Male	56	Venous	Negative	8	15.9	7.19566	15.4
ACROSS Boking	BOK 296-1	Male	77	Venous	Negative	10.1	13.9	9.0961	15.8
ACROSS Boking	BOK 298-1	Female	33	Venous	Negative	11.3	11.2	11.4062	12.6
ACROSS Boking	BOK 300-1	Male	36	Venous	Negative	8.6	17.9	8.29962	16.5
ACROSS Boking	BOK 302-1	Male	53	Venous	Negative	8.5	14	7.84629	17.7
ACROSS Boking	BOK 304-1	Male	46	Venous	Negative	8.5	15	10.1338	13.8
ACROSS Boking	BOK 306-1	Male	64	Venous	Negative	16.5	9.9	16.1451	10.7
ACROSS Boking	BOK 320-1	Female	25	Venous	Negative	8.9	15.6	7.53455	14.9
ACROSS Boking	BOK 322-1	Male	25	Venous	Negative	7	22.4	8.14227	16.7
ACROSS Boking	BOK 324-1	Male	38	Venous	Negative	10.7	17.8	10.3493	17.3
ACROSS Boking	BOK 330-1	Male	52	Venous	Negative	7.7	14.1	9.49188	13
ACROSS Boking	BOK 332-1	Female	61	Venous	Negative	9.6	12.9	9.10388	11.8
ACROSS Boking	Bok 334-1	Female	44	Venous	Negative	9.1	9.3	14.1337	10.1
ACROSS Boking	Bok 338-1	Male	33	Venous	Negative	10.1	13.8	9.41819	14.9
ACROSS Boking	BOK 340-1	Female	25	Venous	Negative	11.9	11.7	10.3207	12.8
ACROSS Boking	Bok 342-1	Male	20	Venous	Negative	9.7	15.7	9.92938	15.4
ACROSS Boking	BOK 344-1	Female	61	Venous	Negative	7.8	17.2	7.49746	16.2
ACROSS Boking	Bok 346-1	Male	47	Venous	Negative	8.3	12.8	9.60787	13.8
ACROSS Boking	BOK 346A-1	Male	45	Venous	Negative	7.1	16.8	7.08898	15.7
ACROSS Boking	BOK 348-1	Female	95	Venous	Negative	8.8	13.2	10.4289	11.6
ACROSS Boking	BOK 358-1	Male	66	Venous	Negative	14.6	7.9	13.5369	7.9
ACROSS Boking	MEU 001-1	Female	N/A	Venous	Negative	9.9	11.6	10.6103	10.9
ACROSS Boking	MEU 003-1	Female	N/A	Venous	Negative	10.9	13.5	12.1372	12.2
ACROSS Boking	MEU 004-1	Male	30	Venous	Negative	8	16.6	10.5831	13.9
ACROSS Boking	MEU 005-3	Female	30	Venous	Negative	14.8	10.1	14.2995	8.9
ACROSS Boking	MEU 006-1	Female	50	Venous	Negative	7.7	10.9	9.21714	10.5
ACROSS Boking	MEU 007-1	Female	51	Venous	Negative	12	11.5	7.5929	12.3
ACROSS Boking	MEU 008-1	Male	54	Venous	Negative	12	12.8	10.4057	13.3
ACROSS Boking	MEU 009-1	Female	35	Venous	Negative	8.9	14.9	10.491	12.5
ACROSS Boking	MEU 010-1	Male	53	Venous	Negative	10.4	15.9	10.2984	15.6
ACROSS Boking	MEU 011-1	Male	56	Venous	Negative	8	12.8	8.58166	12.8
ACROSS Boking	MEU 014-1	Female	52	Venous	Negative	7.8	11.6	7.12653	11
ACROSS Boking	Meu 015-1	Male	41	Venous	Negative	8.1	16.4	8.7037	14.9
ACROSS Boking	MEU 016-1	Female	25	Venous	Negative	9.1	14.7	7.48809	13.7
ACROSS Boking	MEU 017-1	Male	40	Venous	Negative	9.7	16.6	13.2829	14.9
ACROSS Boking	MEU 018-1	Female	44	Venous	Negative	8.1	14.4	11.7908	14.2
ACROSS Boking	MEU 019-1	Female	48	Venous	Negative	9.8	12.7	9.08618	13.9
ACROSS Boking	Meu 021-1	Female	33	Venous	Negative	10.1	15.5	11.6998	14.6
ACROSS Boking	MEU 022-1	Male	64	Venous	Negative	9.6	12.7	16.9911	13.3
ACROSS Boking	MEU 023-1	Female	34	Venous	Negative	7.2	20.3	8.94652	17.2
ACROSS Boking	MEU 025-1	Female	63	Venous	Negative	7.8	13.9	14.0014	12.2
ACROSS Boking	MEU 026-1	Female	N/A	Venous	Negative	10.3	13.7	9.60523	13.3
ACROSS Boking	MEU 027-1	Female	43	Venous	Negative	7.1	13.3	8.15831	12.1
ACROSS Boking	MEU 028-1	Female	N/A	Venous	Negative	8.4	14.9	9.06095	14.9
ACROSS Boking	MEU 029-1	Female	N/A	Venous	Negative	8	14.1	10.1582	13.1
ACROSS Boking	MEU 030-1	Female	48	Venous	Negative	9	15.4	5.57829	14.4
ACROSS Boking	Meu 031-1	Male	39	Venous	Negative	7.2	17	6.57608	15.6
ACROSS Boking	MEU 032-1	Male	51	Venous	Negative	11.4	15.1	15.6949	15.2
ACROSS Boking	MEU 034-1	Male	39	Venous	Negative	7.1	16.1	9.44757	16.8
ACROSS Boking	Meu 035-1	Female	43	Venous	Negative	10.8	12.8	9.01626	11.7
ACROSS Boking	MEU 036-1	Male	53	Venous	Negative	8.8	13.4	18.2592	15
ACROSS Boking	Meu 037-2	Female	34	Venous	Negative	6.1	15	7.00943	13.6
ACROSS Boking	MEU 039-1	Male	42	Venous	Negative	7.7	13.8	9.64698	15.6
ACROSS Boking	MEU 040-1	Male	N/A	Venous	Negative	6.3	14.6	9.74295	14.9
ACROSS Boking	Meu 041-1	Female	59	Venous	Negative	10.7	13.7	9.36011	13.7
ACROSS Boking	Meu 042-2	Female	68	Venous	Negative	10.5	11.4	11.6314	10.3
ACROSS Boking	Meu 043-1	Male	50	Venous	Negative	8	8.7	9.78553	9
ACROSS Boking	MEU 044-1	Female	25	Venous	Negative	10.3	13.2	10.0033	11.9
ACROSS Boking	Meu 045-1	Male	40	Venous	Negative	12.1	15	12.6465	11.9
ACROSS Boking	MEU 046-1	Female	43	Venous	Negative	9	20.1	8.63038	19.4
ACROSS Boking	Meu 047-1	Male	59	Venous	Negative	9.2	14.1	7.08568	14
ACROSS Boking	Meu 049-1	Male	N/A	Venous	Negative	11.1	10.1	11.1737	11
ACROSS Boking	MEU 050-2	Female	19	Venous	Positive	14.1	11.8	13.4959	10.9
ACROSS Boking	MEU 051-1	Male	21	Venous	Negative	5.8	13.4	6.30195	12.9
ACROSS Boking	MEU 054-1	Male	39	Venous	Negative	9	17.5	9.38996	16.8
ACROSS Boking	MEU 055-1	Male	35	Venous	Negative	8.3	19.5	11.6322	15.6
ACROSS Boking	MEU 056-1	Male	20	Venous	Negative	7.7	20.1	10.3959	18.2
ACROSS Boking	MEU 057-1	Female	8	Venous	Negative	10.9	12.1	12.2775	12.1
ACROSS Boking	MEU 059-1	Male	42	Venous	Negative	8.1	15.2	12.8091	13.6
ACROSS Boking	MEU 062-1	Female	26	Venous	Negative	8.9	15.4	11.3434	15.4
ACROSS Boking	MEU 063 -3	Male	32	Venous	Negative	8.5	17.2	8.25302	16.3
ACROSS Boking	MEU 064-1	Male	58	Venous	Negative	10.9	12.7	13.9747	11.6
ACROSS Boking	MEU 065 -1	Female	61	Venous	Negative	10.6	11.7	8.64107	12.6
ACROSS Boking	MEU 066-1	Male	53	Venous	Negative	10.6	13.2	14.9865	13.4
ACROSS Boking	MEU 067 -3	Male	35	Venous	Negative	8.8	17.4	12.1603	15.4
ACROSS Boking	MEU 068 -1	Male	36	Venous	Negative	9.7	12.9	12.0975	13.8
ACROSS Boking	MEU 069 -1	Male	48	Venous	Negative	9.1	12.7	10.4072	14.6
ACROSS Boking	MEU 070 -1	Male	38	Venous	Negative	7.4	15.9	9.43453	15.9
ACROSS Boking	Meu 071-1	Male	64	Venous	Negative	7.8	16.6	7.03585	16.3
ACROSS Boking	MEU 072 - 1	Female	31	Venous	Negative	7.3	12.5	11.606	12.8
ACROSS Boking	Meu 073-1	Male	55	Venous	Negative	8.4	15.3	10.328	13.4
ACROSS Boking	MEU 074-2	Male	36	Venous	Negative	6.4	15.4	7.69431	16.1
ACROSS Boking	MEU 075-1	Male	38	Venous	Negative	7.3	19.3	9.22786	17.2
ACROSS Boking	MEU 076-1	Male	40	Venous	Negative	8.8	15	11.8138	14.5
ACROSS Boking	Meu 077-1	Female	59	Venous	Negative	11	12	14.3102	11.7
ACROSS Boking	MEU 078-1	Female	14	Venous	Negative	12.8	9.9	7.75136	10.8
ACROSS Boking	Meu 079-1	Male	41	Venous	Negative	8.7	16.4	11.4215	13.6
ACROSS Boking	MEU 080-2	Female	40	Venous	Negative	9.7	11.3	10.8758	10.1
ACROSS Boking	Meu 081-1	Male	55	Venous	Negative	12.1	13.5	9.91795	12.1
ACROSS Boking	Meu 082-1	Female	70	Venous	Negative	9	14.3	9.82032	13.6
ACROSS Boking	Meu 083-1	Male	55	Venous	Negative	8.8	16.4	11.7022	15.3
ACROSS Boking	MEU 086-1	Female	55	Venous	Negative	8.1	9.8	11.0074	9.1
ACROSS Boking	MEU 087-1	Female	N/A	Venous	Negative	6.2	15	8.14129	14.8
ACROSS Boking	MEU 088-1	Male	61	Venous	Negative	12.4	7.9	16.8092	7.6
ACROSS Boking	Meu 090-1	Female	18	Venous	Negative	7.2	14.5	7.86691	17.1
ACROSS Boking	MEU 091-1	Female	36	Venous	Negative	6.5	15	9.60736	13.7
ACROSS Boking	Meu 092-1	Male	41	Venous	Negative	8.5	13.3	9.32987	13.9
ACROSS Boking	MEU 093-1	Male	36	Venous	Negative	6.9	17.2	8.40305	16.7
ACROSS Boking	Meu 094-1	Female	45	Venous	Negative	6.9	14.3	8.34186	13.4
ACROSS Boking	MEU 095-1	Male	38	Venous	Negative	5.6	10.4	9.71026	15
ACROSS Boking	Meu 096-1	Female	61	Venous	Negative	8.8	13.2	10.6754	13.1
ACROSS Boking	MEU 097-1	Male	34	Venous	Negative	8.2	17.4	9.25459	16
ACROSS Boking	Meu 098-1	Male	53	Venous	Negative	8.5	14.7	8.80768	13.9
ACROSS Boking	MEU 099-1	Male	50	Venous	Negative	8.2	12.9	11.9991	12.3
ACROSS Boking	Meu 100-1	Male	36	Venous	Negative	8.1	14.2	9.77414	15.1
ACROSS Boking	MEU 101-1	Female	29	Venous	Negative	8.9	13	8.54157	13.2
ACROSS Boking	Meu 102-1	Female	72	Venous	Negative	14.4	12.4	11.0864	13.4
ACROSS Boking	Meu 108-1	Male	25	Venous	Negative	7.9	13.4	8.94163	13.8
ACROSS Boking	MEU 109-1	Female	38	Venous	Negative	7.3	13.9	10.4038	12
ACROSS Boking	Meu 110-1	Male	55	Venous	Negative	9.6	16.1	11.3124	15.1
ACROSS Boking	MEU 111-2	Female	16	Venous	Negative	9.2	11.4	10.3883	10.9
ACROSS Boking	Meu 112-1	Male	54	Venous	Negative	11.8	13.7	12.2464	13
ACROSS Boking	MEU 113-1	Female	39	Venous	Negative	8.4	12.4	10.3147	11.4
ACROSS Boking	MEU 114-2	Male	49	Venous	Negative	8.6	14.3	11.0105	13.8
ACROSS Boking	MEU 115-2	Male	28	Venous	Negative	6.8	18.2	7.82604	16.2
ACROSS Boking	MEU 117-1	Female	40	Venous	Negative	8.6	10.4	9.46942	11.6
ACROSS Boking	MEU 118-1	Female	49	Venous	Negative	8.5	15	10.2157	12.6
ACROSS Boking	MEU 119-1	Male	36	Venous	Negative	13.1	9.8	14.517	13.2
ACROSS Boking	MEU 120-1	Male	37	Venous	Negative	5.4	8.3	9.49654	16
ACROSS Boking	MEU 121-1	Male	56	Venous	Negative	8	19.5	8.33205	15.1
ACROSS Boking	MEU 122-1	Male	65	Venous	Negative	10.2	14.2	24.0506	13.4
ACROSS Boking	MEU 124-1	Male	34	Venous	Negative	6.6	18.2	8.13692	15.7
ACROSS Boking	MEU 125-1	Male	47	Venous	Negative	7.5	18.3	7.22826	16
ACROSS Boking	MEU 126-1	Male	48	Venous	Negative	7.5	17.7	6.34623	18.3
ACROSS Boking	MEU 128-1	Male	57	Venous	Negative	9.8	18.5	12.1708	13.2
ACROSS Boking	MEU 130-1	Male	56	Venous	Negative	9	13.9	7.97217	13.9
ACROSS Boking	MEU 132-1	Male	28	Venous	Negative	8.1	14.9	10.8285	14.3
ACROSS Boking	MEU 134-1	Female	15	Venous	Negative	14.5	7.2	9.27475	12
ACROSS Boking	MEU 136-2	Male	24	Venous	Negative	8.3	16.7	7.95615	16.3
ACROSS Boking	MEU 138-1	Male	N/A	Venous	Negative	9.1	15.2	13.5172	12.1
ACROSS Boking	MEU 140-1	Male	36	Venous	Negative	9.4	12.2	12.1497	13.9
ACROSS Boking	MEU 150-1	Male	51	Venous	Negative	8.2	16.7	7.59172	16.7
ACROSS Boking	MEU 152-1	Male	43	Venous	Negative	8.4	22.3	9.03707	15.1
ACROSS Boking	MEU 154-1	Male	49	Venous	Negative	6.8	17.4	10.7467	16.3
ACROSS Boking	MEU 156-1	Female	N/A	Venous	Negative	8.2	18.3	8.61947	12.8
ACROSS Boking	MEU 158-1	Male	48	Venous	Negative	3.5	14.7	8.85358	13.5
ACROSS Boking	MEU 160-1	Male	32	Venous	Negative	7.6	18.3	11.3214	15.9
ACROSS Boking	MEU 162-1	Female	35	Venous	Negative	7.1	13.9	7.06703	13.9
ACROSS Boking	MEU 164-1	Female	30	Venous	Negative	9.8	13.2	9.46003	11.1
ACROSS Boking	MEU 176-1	Male	N/A	Venous	Negative	7.4	19.7	8.065	14.4
ACROSS Boking	MEU 178-1	Female	19	Venous	Negative	9.7	13.4	8.18908	13
ACROSS Boking	MEU 182-2	Female	14	Venous	Negative	9.2	17.8	8.74142	12.4
ACROSS Boking	MEU 184-1	Male	53	Venous	Negative	7.9	15.8	7.93849	15.3
PEGY Bangladesh	N001	Female	56	Venous	N/A	8	14.6	6.10556	11.5
PEGY Bangladesh	N002	Male	43	Venous	N/A	10.8	14.7	7.23589	11.9
PEGY Bangladesh	N003	Male	10	Venous	N/A	1.4	17.3	0.536882	13.7
PEGY Bangladesh	N004	Female	45	Venous	N/A	15.3	14.4	12.7691	11.6
PEGY Bangladesh	N005	Female	36	Venous	N/A	11.3	12.5	8.46032	12.2
PEGY Bangladesh	N006	Female	54	Venous	N/A	9.9	15	9.17087	12.5
PEGY Bangladesh	N007	Female	28	Venous	N/A	11.8	13.4	6.22471	15.4
PEGY Bangladesh	N008	Male	6	Venous	N/A	11.5	11.8	9.53901	9.4
PEGY Bangladesh	N009	Male	38	Venous	N/A	10.6	15.7	8.17859	14.2
PEGY Bangladesh	N010	Female	17	Venous	N/A	9.3	14	9.50163	10.7
PEGY Bangladesh	N011	Male	8	Venous	N/A	7.5	16	8.24663	11.9
PEGY Bangladesh	N012	Male	12	Venous	N/A	9.8	15.6	10.1619	11.3
PEGY Bangladesh	N013	Male	44	Venous	N/A	7.5	20.1	10.1018	15.3
PEGY Bangladesh	N014	Female	16	Venous	N/A	13.7	13.4	17.6344	10.4
PEGY Bangladesh	N015	Male	46	Venous	N/A	7.5	22.5	6.5138	15.4
PEGY Bangladesh	N016	Male	39	Venous	N/A	10.2	18.3	10.5223	14.1
PEGY Bangladesh	N017	Female	37	Venous	N/A	8	17.1	9.22812	12.8
PEGY Bangladesh	N018	Female	39	Venous	N/A	2.9	16.1	2.69482	11.6
PEGY Bangladesh	N019	Male	38	Venous	N/A	13.1	16.5	14.1541	12.4
PEGY Bangladesh	N021	Female	41	Venous	N/A	8.5	13.6	8.96957	12.5
PEGY Bangladesh	N022	Male	44	Venous	N/A	10.3	16.5	11.8294	14.8
PEGY Bangladesh	N023	Female	33	Venous	N/A	1.3	13.5	0.996028	12
PEGY Bangladesh	N024	Male	44	Venous	N/A	1.6	14.7	1.72178	12.9
PEGY Bangladesh	N025	Female	59	Venous	N/A	8.6	15.5	7.35595	14.4
PEGY Bangladesh	N026	Female	33	Venous	N/A	9.1	15	8.82832	12.7
PEGY Bangladesh	N027	Female	38	Venous	N/A	11.9	11.4	9.29812	10.7
PEGY Bangladesh	N028	Female	40	Venous	N/A	12.7	12	10.113	9.9
PEGY Bangladesh	N029	Male	16	Venous	N/A	7.2	17.1	6.33872	13.1
PEGY Bangladesh	N030	Male	46	Venous	N/A	1.4	14.2	0.767841	12.1
PEGY Bangladesh	N031	Male	65	Venous	N/A	1.5	12.9	0.710592	11.1
PEGY Bangladesh	N032	Female	60	Venous	N/A	11	14.1	9.4588	11.7
PEGY Bangladesh	N033	Male	25	Venous	N/A	12.9	17.7	16.9328	13
PEGY Bangladesh	N034	Female	41	Venous	N/A	9.4	14.4	10.685	11.1
PEGY Bangladesh	N035	Male	51	Venous	N/A	13.1	15.8	8.57297	13.4
PEGY Bangladesh	N036	Male	40	Venous	N/A	12.9	17.3	13.896	12
PEGY Bangladesh	N037	Female	11	Venous	N/A	10.9	13.1	10.6458	11.3
PEGY Bangladesh	N038	Male	21	Venous	N/A	8.1	17.1	8.62588	13.2
PEGY Bangladesh	N039	Female	40	Venous	N/A	9.6	17.3	10.4429	12.4
PEGY Bangladesh	N040	Female	8	Venous	N/A	13.9	13.3	8.56932	15.8
PEGY Bangladesh	N041	Female	39	Venous	N/A	11.5	15.3	12.0487	11.9
PEGY Bangladesh	N042	Female	35	Venous	N/A	4.1	14.1	4.25912	12.1
PEGY Bangladesh	N043	Female	14	Venous	N/A	7.9	14.5	6.59756	12.3
PEGY Bangladesh	N044	Female	12	Venous	N/A	15.9	7.9	13.3146	6.6
PEGY Bangladesh	N045	Male	40	Venous	N/A	18	13.6	18.1216	9.8
PEGY Bangladesh	N046	Female	48	Venous	N/A	10.6	11	6.80363	10
PEGY Bangladesh	N047	Male	11	Venous	N/A	12.1	12	11.5071	10.9
PEGY Bangladesh	N048	Female	19	Venous	N/A	7.8	16.7	8.30047	13.7
PEGY Bangladesh	N049	Male	61	Venous	N/A	10.3	15.5	8.84899	12.9
PEGY Bangladesh	N050	Female	11	Venous	N/A	10.1	13	9.8421	11.5
PEGY Bangladesh	N051	Female	14	Venous	N/A	8.6	14.8	8.84327	12
PEGY Bangladesh	N052	Female	10	Venous	N/A	2.6	12	1.3349	11.6
PEGY Bangladesh	N053	Female	28	Venous	N/A	9.9	14.3	7.44304	11.8
PEGY Bangladesh	N054	Male	12	Venous	N/A	8	14.8	6.47934	11.8
PEGY Bangladesh	N055	Female	11	Venous	N/A	14.3	9	8.82187	7.8
PEGY Bangladesh	N056	Male	52	Venous	N/A	8.5	14.5	9.0328	12
PEGY Bangladesh	N057	Female	39	Venous	N/A	10.9	12.5	11.0674	10.1
PEGY Bangladesh	N058	Male	26	Venous	N/A	10.5	17.2	14.0602	14.3
PEGY Bangladesh	N059	Male	17	Venous	N/A	10.7	15.2	12.6912	11.9
PEGY Bangladesh	N060	Male	38	Venous	N/A	10.8	15.4	17.1878	10.4
PEGY Bangladesh	N061	Female	16	Venous	N/A	10.3	13.3	10.9714	10.7
PEGY Bangladesh	N062	Female	36	Venous	N/A	13.5	13.6	12.1522	11.5
PEGY Bangladesh	N063	Female	10	Venous	N/A	4.4	15.1	4.91826	11.6
PEGY Bangladesh	N064	Male	41	Venous	N/A	10	14.8	11.0875	12.6
PEGY Bangladesh	N065	Male	43	Venous	N/A	1.9	16.9	1.66074	12.5
PEGY Bangladesh	N066	Male	12	Venous	N/A	8.4	15.4	10.2679	10.5
PEGY Bangladesh	N067	Female	11	Venous	N/A	7.6	16.9	8.58922	11.6
PEGY Bangladesh	N068	Female	39	Venous	N/A	8.6	12.4	10.1668	9.9
PEGY Bangladesh	N069	Male	37	Venous	N/A	8	17.5	8.98529	14.6
PEGY Bangladesh	N070	Female	28	Venous	N/A	7.7	17.7	10.3095	11.8
PEGY Bangladesh	N071	Male	14	Venous	N/A	10.9	15.8	12.5276	10.8
PEGY Bangladesh	N072	Male	13	Venous	N/A	1.5	14.2	0.878537	10.3
PEGY Bangladesh	N073	Male	75	Venous	N/A	7.5	15.1	8.5175	11.3
PEGY Bangladesh	N074	Female	11	Venous	N/A	9	12.7	11.3614	9.4
PEGY Bangladesh	N075	Female	31	Venous	N/A	8.1	15.1	10.9093	10.1
PEGY Bangladesh	N076	Male	41	Venous	N/A	4.3	18.4	4.27445	13.8
PEGY Bangladesh	N077	Female	44	Venous	N/A	7.3	16	9.66456	10.8
PEGY Bangladesh	N078	Female	47	Venous	N/A	2.2	13.9	2.33885	10.8
PEGY Bangladesh	N079	Male	50	Venous	N/A	1.4	13.2	1.53794	10.1
PEGY Bangladesh	N080	Male	19	Venous	N/A	10.5	16.4	11.5527	13.5
PEGY Bangladesh	N081	Male	38	Venous	N/A	8.9	18.5	10.8552	13.4
PEGY Bangladesh	N082	Male	39	Venous	N/A	7.2	17.3	8.4005	12.5
PEGY Bangladesh	N083	Female	11	Venous	N/A	14.1	14.3	11.6628	11.8
PEGY Bangladesh	N084	Male	17	Venous	N/A	9.9	17.8	10.0739	13.2
PEGY Bangladesh	N085	Female	52	Venous	N/A	10.5	12.9	12.1335	9.4
PEGY Bangladesh	N086	Male	47	Venous	N/A	15.5	14.2	13.7223	10.9
PEGY Bangladesh	N087	Female	14	Venous	N/A	9.8	12.5	9.59505	10.5
PEGY Bangladesh	N088	Female	57	Venous	N/A	10.5	13.9	11.9971	10.6
PEGY Bangladesh	N089	Female	28	Venous	N/A	9.8	14.8	10.2459	12.1
PEGY Bangladesh	N090	Female	33	Venous	N/A	7.9	14.8	8.60618	10.7
PEGY Bangladesh	N091	Female	56	Venous	N/A	11.3	14.2	10.1901	10.3
PEGY Bangladesh	N092	Female	43	Venous	N/A	10.2	13.9	9.72639	11
PEGY Bangladesh	N093	Female	46	Venous	N/A	4.6	14.8	4.36906	10.4
PEGY Bangladesh	N094	Male	7	Venous	N/A	14.9	12.8	16.1544	8.6
PEGY Bangladesh	N095	Male	43	Venous	N/A	9.8	14.3	8.69849	12.4
PEGY Bangladesh	N096	Female	44	Venous	N/A	2.6	16.9	4.66072	11.4
PEGY Bangladesh	N097	Male	41	Venous	N/A	9.5	18.1	12.5749	15
PEGY Bangladesh	N098	Male	54	Venous	N/A	1.6	14.7	1.0127	9.7
PEGY Bangladesh	N099	Male	59	Venous	N/A	13.5	11.1	12.2497	8.9
PEGY Bangladesh	N100	Male	47	Venous	N/A	1.7	18.2	0.536416	12.9
PEGY Bangladesh	N101	Male	47	Venous	N/A	10.7	16.6	10.3468	12.3
PEGY Bangladesh	N102	Female	10	Venous	N/A	10.9	15.2	12.2911	10
PEGY Bangladesh	N103	Female	10	Venous	N/A	18.8	12.6	21.7413	8.5
PEGY Bangladesh	N104	Male	13	Venous	N/A	14.7	12.8	12.8281	10.2
PEGY Bangladesh	N105	Female	50	Venous	N/A	10.8	15.2	10.3464	11.8
PEGY Bangladesh	N106	Male	54	Venous	N/A	11.3	16.5	11.5798	14.3
PEGY Bangladesh	N107	Female	59	Venous	N/A	6.4	15.4	6.40303	11.2
PEGY Bangladesh	N108	Male	31	Venous	N/A	15	16.7	18.2738	11
PEGY Bangladesh	N109	Male	29	Venous	N/A	8.1	17.6	8.14859	13.7
PEGY Bangladesh	N110	Female	13	Venous	N/A	10.8	14.4	10.6933	11.2
PEGY Bangladesh	N111	Female	64	Venous	N/A	11.2	11.8	10.3801	10.2
PEGY Bangladesh	N112	Female	17	Venous	N/A	9.4	15	8.84541	13.6
PEGY Bangladesh	N113	Male	39	Venous	N/A	1.8	19.9	1.03925	14.9
PEGY Bangladesh	N114	Male	11	Venous	N/A	12	14.3	13.1909	10.4
PEGY Bangladesh	N115	Female	16	Venous	N/A	12.2	14.6	13.4887	10.4
PEGY Bangladesh	N116	Male	29	Venous	N/A	7.7	20.5	11.5478	14.7
PEGY Bangladesh	N117	Male	37	Venous	N/A	15.7	15.5	16.1346	10.5
PEGY Bangladesh	N118	Male	50	Venous	N/A	11.8	15.2	11.5703	12.3
PEGY Bangladesh	N119	Male	58	Venous	N/A	18.8	11.7	19.2991	8.5
PEGY Bangladesh	N120	Female	36	Venous	N/A	15.7	13.6	15.7021	9.8
PEGY Bangladesh	N122	Male	14	Venous	N/A	14.4	15.1	16.0604	9.5
PEGY Bangladesh	N123	Male	39	Venous	N/A	8.8	17.3	9.02507	14.6
PEGY Bangladesh	N124	Male	38	Venous	N/A	8.8	15.1	11.2031	11.2
PEGY Bangladesh	N125	Male	50	Venous	N/A	10	17.2	10.3935	11.7
PEGY Bangladesh	N126	Female	13	Venous	N/A	12.2	13.9	13.244	11.1
PEGY Bangladesh	N127	Female	38	Venous	N/A	8.9	14.8	9.48281	11.9
PEGY Bangladesh	N128	Male	19	Venous	N/A	11.5	16.7	10.5075	14
PEGY Bangladesh	N129	Male	26	Venous	N/A	10.9	17.1	9.54991	13.6
PEGY Bangladesh	N130	Male	16	Venous	N/A	1.3	13.5	0.959311	11.4
PEGY Bangladesh	N131	Male	38	Venous	N/A	12.4	15.4	13.6826	12.7
PEGY Bangladesh	N132	Male	8	Venous	N/A	11.1	13.7	11.0725	12.7
PEGY Bangladesh	N133	Female	61	Venous	N/A	9.4	13.5	9.09959	12.8
PEGY Bangladesh	N134	Female	35	Venous	N/A	8.5	12.8	10.7001	10.7
PEGY Bangladesh	N135	Male	44	Venous	N/A	11.4	16.5	12.775	14.5
PEGY Bangladesh	N136	Male	62	Venous	N/A	9.3	16.7	9.00961	16
PEGY Bangladesh	N137	Male	51	Venous	N/A	11.4	12.8	13.8541	10
PEGY Bangladesh	N139	Female	13	Venous	N/A	10.1	14.2	9.81107	12
PEGY Bangladesh	N140	Male	39	Venous	N/A	8.3	16.2	8.6766	14.4
PEGY Bangladesh	N141	Male	9	Venous	N/A	9.4	13.6	9.04364	11.9
PEGY Bangladesh	N142	Female	13	Venous	N/A	13.7	11.2	14.6211	9.3
PEGY Bangladesh	N143	Female	47	Venous	N/A	11.8	11.6	11.2421	9.9
PEGY Bangladesh	N144	Male	57	Venous	N/A	10.9	14.1	11.1848	12.3
PEGY Bangladesh	N145	Male	44	Venous	N/A	10.1	14.6	10.0124	12.3
PEGY Bangladesh	N146	Female	20	Venous	N/A	11.5	14.6	13.8341	12.4
PEGY Bangladesh	N147	Female	61	Venous	N/A	9.8	12.7	12.452	10.1
PEGY Bangladesh	N148	Male	62	Venous	N/A	7.1	13.9	8.41335	11.9
PEGY Bangladesh	N149	Male	72	Venous	N/A	9.6	12.8	9.97418	11.6
PEGY Bangladesh	N150	Female	16	Venous	N/A	16	9	11.6862	8
PEGY Bangladesh	N151	Female	11	Venous	N/A	14	12.1	16.8612	9
PEGY Bangladesh	N152	Male	44	Venous	N/A	9.9	13.3	10.9601	11.7
PEGY Bangladesh	N153	Male	35	Venous	N/A	8	16.7	10.0038	15.3
PEGY Bangladesh	N154	Male	40	Venous	N/A	1.7	16	0.629733	14.6
PEGY Bangladesh	N155	Male	47	Venous	N/A	11.8	15	10.8372	13.4
PEGY Bangladesh	N156	Female	38	Venous	N/A	9	11.7	8.45961	11.2
PEGY Bangladesh	N157	Female	13	Venous	N/A	9.7	11.3	9.94991	10.5
PEGY Bangladesh	N158	Female	12	Venous	N/A	10.3	16.4	9.82353	13.3
PEGY Bangladesh	N159	Female	43	Venous	N/A	12.1	12.5	10.1744	11.6
PEGY Bangladesh	N160	Female	53	Venous	N/A	11.1	12.9	13.3008	11.3
PEGY Bangladesh	N161	Female	36	Venous	N/A	8.6	14.6	9.60298	12.9
PEGY Bangladesh	N162	Male	47	Venous	N/A	8.8	16	9.10144	14.1
PEGY Bangladesh	N163	Male	70	Venous	N/A	1.4	14.9	0.674634	13.7
PEGY Bangladesh	N164	Male	45	Venous	N/A	9.1	15.2	10.5312	15.2
PEGY Bangladesh	N165	Male	38	Venous	N/A	11.7	14.5	11.5324	13.7
PEGY Bangladesh	N166	Female	16	Venous	N/A	11.6	11.8	12.6947	11.1
PEGY Bangladesh	N167	Male	20	Venous	N/A	11.9	13	13.4219	11.4
PEGY Bangladesh	N168	Male	15	Venous	N/A	10.5	13.1	12.102	10.8
PEGY Bangladesh	N169	Male	12	Venous	N/A	11.2	12.2	14.0331	10.1
PEGY Bangladesh	N170	Male	34	Venous	N/A	10.1	14.5	12.7401	12.2
PEGY Bangladesh	N171	Male	45	Venous	N/A	9.3	15	11.5681	11.7
PEGY Bangladesh	N172	Female	34	Venous	N/A	6.2	12	9.22976	9.5
PEGY Bangladesh	N173	Female	36	Venous	N/A	9.4	14	15.2473	10.8
PEGY Bangladesh	N174	Male	36	Venous	N/A	7	13.8	8.59406	12.5
PEGY Bangladesh	N175	Female	38	Venous	N/A	6.4	12.6	6.5123	10.7
PEGY Bangladesh	N176	Female	9	Venous	N/A	10.5	13	12.126	11.9
PEGY Bangladesh	N177	Male	52	Venous	N/A	10	15.7	8.954	13.1
PEGY Bangladesh	N178	Female	20	Venous	N/A	8.3	15	11.6627	12.8
PEGY Bangladesh	N179	Male	14	Venous	N/A	9.3	14.7	9.42825	12.4
PEGY Bangladesh	N180	Male	18	Venous	N/A	1.1	16.7	0.65572	13.8
PEGY Bangladesh	N181	Female	22	Venous	N/A	8.7	12.6	10.4485	10.3
PEGY Bangladesh	N182	Male	14	Venous	N/A	13	13.2	17.7461	10.4
PEGY Bangladesh	N183	Male	34	Venous	N/A	11.8	14.3	11.9238	11.7
PEGY Bangladesh	N184	Female	18	Venous	N/A	12.3	12.2	11.1589	11.6
PEGY Bangladesh	N185	Female	25	Venous	N/A	9.2	13.7	9.64476	13.1
PEGY Bangladesh	N186	Female	13	Venous	N/A	7.2	12.6	7.58412	10.7
PEGY Bangladesh	N187	Male	42	Venous	N/A	14.7	13.7	16.448	10.6
PEGY Bangladesh	N188	Male	48	Venous	N/A	11.1	16.7	15.9796	13.3
PEGY Bangladesh	N189	Male	7	Venous	N/A	8.5	13.6	11.0897	10.9
PEGY Bangladesh	N190	Male	50	Venous	N/A	9.9	12	12.1547	11
PEGY Bangladesh	N191	Male	12	Venous	N/A	10.1	11.5	10.2121	10.6
PEGY Bangladesh	N193	Female	35	Venous	N/A	10.3	12.1	10.0515	11.4
PEGY Bangladesh	N194	Male	36	Venous	N/A	9	15.3	10.5058	12.1
PEGY Bangladesh	N195	Female	47	Venous	N/A	10.1	11.2	10.0709	10.1
PEGY Bangladesh	N196	Male	37	Venous	N/A	14	12.6	15.8928	10.2
PEGY Bangladesh	N197	Female	6	Venous	N/A	9.4	12	10.3835	10.7
PEGY Bangladesh	N198	Female	31	Venous	N/A	12.8	11.6	16.8734	9.2
PEGY Bangladesh	N199	Male	57	Venous	N/A	8.8	15.2	8.65947	12.4
PEGY Bangladesh	N200	Male	10	Venous	N/A	10.2	13.3	11.0542	10.9
PEGY Bangladesh	N201	Male	17	Venous	N/A	12	14.4	14.6962	10.8
PEGY Bangladesh	N202	Female	24	Venous	N/A	9.3	15.2	10.5542	13.2
PEGY Bangladesh	N203	Male	62	Venous	N/A	7.1	18.1	8.69045	14.7
PEGY Bangladesh	N204	Male	47	Venous	N/A	7.7	17.7	8.93812	13.8
PEGY Bangladesh	N205	Male	12	Venous	N/A	2	15.8	0.829007	12.9
PEGY Bangladesh	N206	Male	27	Venous	N/A	9.1	15.7	10.6978	12.1
PEGY Bangladesh	N207	Male	9	Venous	N/A	10.8	13.1	11.8352	10.7
PEGY Bangladesh	N208	Male	42	Venous	N/A	11.4	15.5	11.2372	12.6
PEGY Bangladesh	N209	Male	11	Venous	N/A	15.4	12.1	14.9449	9.5
PEGY Bangladesh	N210	Male	8	Venous	N/A	14	11.3	12.2748	10.1
PEGY Bangladesh	N211	Male	21	Venous	N/A	12.8	16.6	10.5391	13.6
PEGY Bangladesh	N212	Male	57	Venous	N/A	11.1	13.5	10.9217	11.4
PEGY Bangladesh	N213	Male	11	Venous	N/A	12.2	12.8	11.0737	12.1
PEGY Bangladesh	N214	Female	45	Venous	N/A	13.7	12.6	12.7275	10.6
PEGY Bangladesh	N215	Male	29	Venous	N/A	9	17	9.58445	15
PEGY Bangladesh	N216	Female	29	Venous	N/A	10.4	14.5	11.9362	11.1
PEGY Bangladesh	N217	Male	34	Venous	N/A	0.7	15.5	0.164807	13.8
PEGY Bangladesh	N218	Male	15	Venous	N/A	8	14.9	8.67018	13.3
PEGY Bangladesh	N219	Male	59	Venous	N/A	11.4	15.9	9.7859	14.8
PEGY Bangladesh	N220	Female	19	Venous	N/A	7.8	13	8.03636	10.7
PEGY Bangladesh	N221	Female	30	Venous	N/A	12.5	13.3	11.4166	11.3
PEGY Bangladesh	N222	Female	28	Venous	N/A	9.7	15.6	9.4913	14.7
PEGY Bangladesh	N223	Male	15	Venous	N/A	13.1	11.7	9.18125	11.3
PEGY Bangladesh	N224	Female	50	Venous	N/A	9.1	14.1	9.50353	12.7
PEGY Bangladesh	N225	Male	15	Venous	N/A	7.5	16.5	8.73009	14.6
PEGY Bangladesh	N226	Male	23	Venous	N/A	7.5	15.8	9.39028	14.8
PEGY Bangladesh	N228	Female	39	Venous	N/A	10.7	12.2	10.3511	11
PEGY Bangladesh	N229	Male	22	Venous	N/A	8.4	16.6	7.54217	14.5
PEGY Bangladesh	N230	Male	26	Venous	N/A	2.4	13.5	1.56826	13.7
PEGY Bangladesh	N231	Male	51	Venous	N/A	10.2	13.7	11.3306	11.8
PEGY Bangladesh	N232	Female	35	Venous	N/A	6.6	14.5	7.87475	11.7
PEGY Bangladesh	N233	Male	32	Venous	N/A	9.2	15.2	10.5767	14
PEGY Bangladesh	N234	Female	29	Venous	N/A	10.5	15.1	10.1836	13.4
PEGY Bangladesh	N235	Male	48	Venous	N/A	18.1	15	18.0367	10.6
PEGY Bangladesh	N236	Male	56	Venous	N/A	11	11.2	10.1568	9.4
PEGY Bangladesh	N238	Male	17	Venous	N/A	9	15.5	8.6256	14.3
PEGY Bangladesh	N239	Male	21	Venous	N/A	9.7	13	9.87864	12.3
PEGY Bangladesh	N240	Female	63	Venous	N/A	8	13.7	8.27432	13.1
PEGY Bangladesh	N241	Male	9	Venous	N/A	15.5	10.7	14.8852	9.2
PEGY Bangladesh	N242	Male	54	Venous	N/A	11.9	14.4	9.60468	13.2
PEGY Bangladesh	N243	Male	11	Venous	N/A	10.1	11.2	9.00054	10
PEGY Bangladesh	N244	Male	17	Venous	N/A	16.6	11.3	14.4212	10.1
PEGY Bangladesh	N245	Male	72	Venous	N/A	14.3	14.4	12.2398	11.9
PEGY Bangladesh	N246	Male	32	Venous	N/A	11.8	13.7	12.4666	11.8
PEGY Bangladesh	N247	Female	54	Venous	N/A	10.1	13.5	11.2196	11.3
PEGY Bangladesh	N248	Female	60	Venous	N/A	11.5	14.4	12.0975	11.8
PEGY Bangladesh	N249	Male	18	Venous	N/A	15.4	13.1	14.47	10.3
PEGY Bangladesh	N250	Male	14	Venous	N/A	15	11.2	9.678	10.5
PEGY Bangladesh	N251	Male	63	Venous	N/A	7.5	14.6	7.88289	12.4
PEGY Bangladesh	N252	Female	70	Venous	N/A	8	13.8	6.70015	13
PEGY Bangladesh	N253	Male	40	Venous	N/A	11.8	14.9	10.4364	13.4
PEGY Bangladesh	N254	Female	73	Venous	N/A	10.2	11.2	10.4341	9.6
PEGY Bangladesh	N255	Female	48	Venous	N/A	10	12.4	9.28136	12.2
PEGY Bangladesh	N256	Female	45	Venous	N/A	10.4	14.3	9.32607	11
PEGY Bangladesh	N257	Male	12	Venous	N/A	1.9	12.6	1.3115	10.7
PEGY Bangladesh	N258	Male	35	Venous	N/A	12.3	14.9	11.2543	13.2
PEGY Bangladesh	N259	Female	12	Venous	N/A	11.5	14	10.22	12.5
PEGY Bangladesh	P001	Female	56	Venous	N/A	7.5	14.1	9.00208	12.6
PEGY Bangladesh	P002	Male	43	Venous	N/A	11	15.8	12.1925	10.7
PEGY Bangladesh	P003	Male	10	Venous	N/A	2.1	12.1	1.78184	10.7
PEGY Bangladesh	P004	Female	45	Venous	N/A	11.2	12.2	13.0194	11.6
PEGY Bangladesh	P005	Female	36	Venous	N/A	8.6	14.6	9.4852	12.8
PEGY Bangladesh	P006	Female	53	Venous	N/A	7.2	15.1	9.99504	11.6
PEGY Bangladesh	P007	Female	27	Venous	N/A	11	13.8	13.5873	8.9
PEGY Bangladesh	P008	Male	6	Venous	N/A	12.2	10.9	10.4354	11.5
PEGY Bangladesh	P009	Male	37	Venous	N/A	8.9	15.4	9.81575	13.7
PEGY Bangladesh	P010	Female	17	Venous	N/A	7.2	19.3	6.74313	12.3
PEGY Bangladesh	P011	Male	8	Venous	N/A	10.9	15.8	10.8877	12
PEGY Bangladesh	P012	Male	12	Venous	N/A	8.3	16.8	11.9403	11.7
PEGY Bangladesh	P013	Male	44	Venous	N/A	11	15.6	10.082	11.5
PEGY Bangladesh	P014	Female	16	Venous	N/A	7.3	17.9	8.75245	12.6
PEGY Bangladesh	P015	Male	46	Venous	N/A	8.1	16.4	8.31428	13.2
PEGY Bangladesh	P016	Male	39	Venous	N/A	1.7	20	1.26131	12.2
PEGY Bangladesh	P017	Female	37	Venous	N/A	3.6	15	3.78918	11.8
PEGY Bangladesh	P018	Female	39	Venous	N/A	8.7	18.4	8.50162	11.6
PEGY Bangladesh	P019	Male	38	Venous	N/A	11.1	21.7	12.1538	12.9
PEGY Bangladesh	P021	Female	40	Venous	N/A	7.6	18	8.97247	13.1
PEGY Bangladesh	P022	Male	44	Venous	N/A	11.7	18.8	13.16	13.8
PEGY Bangladesh	P023	Female	33	Venous	N/A	11.4	15.4	12.7148	12.7
PEGY Bangladesh	P024	Male	44	Venous	N/A	9.9	17.3	10.9945	13.6
PEGY Bangladesh	P025	Female	60	Venous	N/A	10.2	12.9	7.85041	11.2
PEGY Bangladesh	P026	Female	34	Venous	N/A	18.6	13.8	14.7543	10.4
PEGY Bangladesh	P027	Female	38	Venous	N/A	9.6	14.9	8.32228	12.1
PEGY Bangladesh	P028	Female	40	Venous	N/A	8	16.7	8.64725	12.3
PEGY Bangladesh	P029	Male	16	Venous	N/A	9.7	16.6	11.0454	13.2
PEGY Bangladesh	P030	Male	45	Venous	N/A	9.6	16.8	9.57236	14.2
PEGY Bangladesh	P031	Male	65	Venous	N/A	12.9	17.2	12.7764	13.4
PEGY Bangladesh	P032	Female	59	Venous	N/A	8.9	15.6	9.63367	13.1
PEGY Bangladesh	P033	Male	25	Venous	N/A	8.3	20.9	9.48444	14
PEGY Bangladesh	P034	Female	41	Venous	N/A	15.2	12	17.3098	10.5
PEGY Bangladesh	P035	Male	52	Venous	N/A	13.4	14.9	12.6937	12.5
PEGY Bangladesh	P036	Male	40	Venous	N/A	9.3	16.5	10.1619	12.8
PEGY Bangladesh	P037	Female	10	Venous	N/A	12.1	13.7	10.0448	12.4
PEGY Bangladesh	P038	Male	20	Venous	N/A	9.4	17.6	11.6631	12.7
PEGY Bangladesh	P039	Female	39	Venous	N/A	9.6	16.7	10.2935	13.6
PEGY Bangladesh	P040	Female	8	Venous	N/A	14.8	12.9	9.85738	11.6
PEGY Bangladesh	P041	Female	39	Venous	N/A	9.4	14.7	7.2585	11.7
PEGY Bangladesh	P042	Female	35	Venous	N/A	9.5	13.2	9.51814	11.2
PEGY Bangladesh	P043	Female	14	Venous	N/A	10.3	12.8	9.02431	11.4
PEGY Bangladesh	P044	Female	11	Venous	N/A	9.4	14.7	9.74998	12.1
PEGY Bangladesh	P045	Male	40	Venous	N/A	10.4	13.3	11.0939	10.8
PEGY Bangladesh	P046	Female	48	Venous	N/A	11.9	12.1	8.65971	11.5
PEGY Bangladesh	P047	Male	11	Venous	N/A	18.5	9.8	18.5456	8.3
PEGY Bangladesh	P048	Female	19	Venous	N/A	8.4	15.7	7.66236	13.3
PEGY Bangladesh	P049	Male	61	Venous	N/A	15.4	10	12.8982	8.4
PEGY Bangladesh	P050	Female	11	Venous	N/A	9.3	12.9	9.78756	10.6
PEGY Bangladesh	P051	Female	14	Venous	N/A	11.7	14.5	10.7688	11.8
PEGY Bangladesh	P052	Female	10	Venous	N/A	9.7	16.5	7.59684	12.3
PEGY Bangladesh	P053	Female	28	Venous	N/A	9.7	12.4	9.72433	9.4
PEGY Bangladesh	P054	Male	12	Venous	N/A	10.7	13.7	10.3673	10.6
PEGY Bangladesh	P055	Female	11	Venous	N/A	8.9	12.1	6.30311	11.7
PEGY Bangladesh	P056	Male	52	Venous	N/A	11.3	12.5	9.28776	12.4
PEGY Bangladesh	P057	Female	39	Venous	N/A	14.6	9.9	4.6559	11.1
PEGY Bangladesh	P058	Male	26	Venous	N/A	9.3	14.4	12.126	13.6
PEGY Bangladesh	P059	Male	17	Venous	N/A	8	16.8	11.7921	14.1
PEGY Bangladesh	P060	Male	38	Venous	N/A	10.3	15.3	12.8744	10.9
PEGY Bangladesh	P061	Female	16	Venous	N/A	11.5	12.3	9.86794	10.7
PEGY Bangladesh	P062	Female	36	Venous	N/A	10.5	12.1	10.8055	10
PEGY Bangladesh	P063	Female	10	Venous	N/A	9.1	15.6	10.5292	11.4
PEGY Bangladesh	P064	Male	41	Venous	N/A	13.1	15.6	15.5624	10.6
PEGY Bangladesh	P065	Male	43	Venous	N/A	8.2	17.1	7.92123	13.8
PEGY Bangladesh	P066	Male	12	Venous	N/A	8.8	15.3	9.5028	11.6
PEGY Bangladesh	P067	Female	11	Venous	N/A	10.6	13.4	12.3328	10.9
PEGY Bangladesh	P068	Female	39	Venous	N/A	8.9	15.3	10.6798	11.4
PEGY Bangladesh	P069	Male	37	Venous	N/A	8.2	15.7	8.44592	13
PEGY Bangladesh	P070	Female	28	Venous	N/A	8.2	16	8.30998	13.3
PEGY Bangladesh	P071	Male	14	Venous	N/A	8.4	14.4	9.69051	11.6
PEGY Bangladesh	P072	Male	14	Venous	N/A	11	14.6	11.862	11.3
PEGY Bangladesh	P073	Male	75	Venous	N/A	7.2	19.1	8.77114	13.5
PEGY Bangladesh	P074	Female	11	Venous	N/A	7	14.1	8.51168	11.7
PEGY Bangladesh	P075	Female	31	Venous	N/A	8.1	14.2	9.19835	11.4
PEGY Bangladesh	P076	Male	41	Venous	N/A	9.9	14.7	10.221	13.1
PEGY Bangladesh	P077	Female	44	Venous	N/A	6.6	15.4	7.15751	11.5
PEGY Bangladesh	P078	Female	47	Venous	N/A	6.4	13.7	6.98026	12
PEGY Bangladesh	P079	Male	50	Venous	N/A	11.5	18.2	10.9811	14
PEGY Bangladesh	P080	Male	19	Venous	N/A	7.9	17	9.0013	12.8
PEGY Bangladesh	P081	Male	38	Venous	N/A	9.3	17.1	9.55878	13.8
PEGY Bangladesh	P082	Male	39	Venous	N/A	7.9	16	8.38367	12.3
PEGY Bangladesh	P083	Female	11	Venous	N/A	8.6	13.4	10.5134	10.6
PEGY Bangladesh	P084	Male	17	Venous	N/A	10.7	17.3	9.1941	13.4
PEGY Bangladesh	P085	Female	52	Venous	N/A	6.1	12.4	6.00476	11
PEGY Bangladesh	P086	Male	47	Venous	N/A	8.9	17.4	7.8413	13.7
PEGY Bangladesh	P087	Female	14	Venous	N/A	15.8	13.6	16.9655	10
PEGY Bangladesh	P088	Female	57	Venous	N/A	9.8	14.5	9.08947	11.1
PEGY Bangladesh	P089	Female	28	Venous	N/A	11.2	11.4	9.61751	8.8
PEGY Bangladesh	P090	Female	33	Venous	N/A	5.7	14.5	7.68863	11.7
PEGY Bangladesh	P091	Female	56	Venous	N/A	11.9	13.5	14.0986	9.6
PEGY Bangladesh	P092	Female	43	Venous	N/A	7.8	13.6	7.90912	11.9
PEGY Bangladesh	P093	Female	46	Venous	N/A	12.1	15.1	11.504	12.8
PEGY Bangladesh	P094	Male	7	Venous	N/A	12.8	14.9	13.1701	12
PEGY Bangladesh	P095	Male	43	Venous	N/A	7.7	18.1	8.49477	14.6
PEGY Bangladesh	P096	Female	44	Venous	N/A	11.9	14.2	12.0556	10.4
PEGY Bangladesh	P097	Male	41	Venous	N/A	15.2	18.6	16.2968	11.8
PEGY Bangladesh	P098	Male	54	Venous	N/A	1.7	17.9	0.460673	12.5
PEGY Bangladesh	P099	Male	60	Venous	N/A	12.4	13.4	8.27167	12.8
PEGY Bangladesh	P100	Male	46	Venous	N/A	16.1	17.4	17.0809	12.4
PEGY Bangladesh	P101	Male	47	Venous	N/A	1.4	12	1.68092	9.5
PEGY Bangladesh	P102	Female	10	Venous	N/A	15.4	14.5	16.3329	9.3
PEGY Bangladesh	P103	Female	11	Venous	N/A	14.2	12.1	13.3464	10.5
PEGY Bangladesh	P104	Male	13	Venous	N/A	11.1	14.1	10.974	11.5
PEGY Bangladesh	P105	Female	51	Venous	N/A	9.1	14.4	10.2499	12.1
PEGY Bangladesh	P106	Male	54	Venous	N/A	9	14.3	9.0199	12.5
PEGY Bangladesh	P107	Female	59	Venous	N/A	10.1	14.7	10.6238	11
PEGY Bangladesh	P108	Male	31	Venous	N/A	13.2	13.5	16.5046	9.3
PEGY Bangladesh	P109	Male	30	Venous	N/A	7	15.4	9.64134	13.2
PEGY Bangladesh	P110	Female	13	Venous	N/A	9.3	15.9	11.1452	12.5
PEGY Bangladesh	P111	Female	63	Venous	N/A	9.5	12.4	10.3819	9.9
PEGY Bangladesh	P112	Female	17	Venous	N/A	5.6	16	5.64166	12.6
PEGY Bangladesh	P113	Male	39	Venous	N/A	0.9	15.7	0.313112	10.2
PEGY Bangladesh	P114	Male	11	Venous	N/A	1.1	15	0.25108	10.6
PEGY Bangladesh	P115	Female	16	Venous	N/A	5.7	17.2	6.62943	12
PEGY Bangladesh	P116	Male	29	Venous	N/A	13.3	19.7	15.9132	15.7
PEGY Bangladesh	P117	Male	37	Venous	N/A	10.7	16.1	11.0079	13.9
PEGY Bangladesh	P118	Male	51	Venous	N/A	9.4	14.6	10.8409	12.4
PEGY Bangladesh	P119	Male	58	Venous	N/A	11.1	14	11.5105	12.2
PEGY Bangladesh	P120	Female	36	Venous	N/A	16.1	13	16.4421	9.2
PEGY Bangladesh	P122	Male	14	Venous	N/A	9	16.4	9.4852	12.8
PEGY Bangladesh	P123	Male	39	Venous	N/A	8.8	17.9	10.1336	13.7
PEGY Bangladesh	P124	Male	37	Venous	N/A	10.5	19.9	11.3648	14.2
PEGY Bangladesh	P125	Male	50	Venous	N/A	1.6	16.2	0.947968	12.2
PEGY Bangladesh	P126	Female	13	Venous	N/A	11.6	15.7	11.4082	10.6
PEGY Bangladesh	P127	Female	38	Venous	N/A	10.9	16	12.0065	11.7
PEGY Bangladesh	P128	Male	19	Venous	N/A	8.9	19.5	8.51341	15
PEGY Bangladesh	P129	Male	26	Venous	N/A	9.3	19.6	8.98719	14.5
PEGY Bangladesh	P130	Male	16	Venous	N/A	11.5	14.5	11.0606	9.8
PEGY Bangladesh	P131	Male	37	Venous	N/A	11.2	18.5	9.54702	13.3
PEGY Bangladesh	P132	Male	8	Venous	N/A	10	11.3	12.2666	10.3
PEGY Bangladesh	P133	Female	62	Venous	N/A	11.3	10.9	15.1196	10.6
PEGY Bangladesh	P134	Female	35	Venous	N/A	8.9	14.1	10.139	12.7
PEGY Bangladesh	P135	Male	44	Venous	N/A	10.6	14.7	11.8922	13.2
PEGY Bangladesh	P136	Male	61	Venous	N/A	11	10.8	12.5967	9.5
PEGY Bangladesh	P137	Male	50	Venous	N/A	9.2	14.2	8.43316	13.1
PEGY Bangladesh	P139	Female	13	Venous	N/A	9.6	13.3	9.4634	11.5
PEGY Bangladesh	P140	Male	39	Venous	N/A	16.9	11.5	13.4077	10.6
PEGY Bangladesh	P141	Male	9	Venous	N/A	13.7	13.3	12.6386	11
PEGY Bangladesh	P142	Female	13	Venous	N/A	11	12.6	11.3189	11
PEGY Bangladesh	P145	Male	44	Venous	N/A	1.2	15.1	0.544836	13.5
PEGY Bangladesh	P146	Female	19	Venous	N/A	10.7	12.6	11.2661	11
PEGY Bangladesh	P147	Female	62	Venous	N/A	10.9	12	13.2142	10.4
PEGY Bangladesh	P148	Male	61	Venous	N/A	10.5	14	14.0057	10.6
PEGY Bangladesh	P149	Male	71	Venous	N/A	6.8	15.3	9.01602	12.5
PEGY Bangladesh	P150	Female	14	Venous	N/A	8.1	13.1	8.83428	11.7
PEGY Bangladesh	P151	Female	12	Venous	N/A	7.8	15.8	11.8537	12.9
PEGY Bangladesh	P152	Male	42	Venous	N/A	9.9	17.1	10.6386	13.4
PEGY Bangladesh	P153	Male	37	Venous	N/A	8	13	9.61585	10.9
PEGY Bangladesh	P154	Male	39	Venous	N/A	1.3	13.7	0.955998	12.3
PEGY Bangladesh	P155	Male	48	Venous	N/A	15.2	12.1	15.3921	9.4
PEGY Bangladesh	P156	Female	38	Venous	N/A	1.8	11.3	1.95309	8.3
PEGY Bangladesh	P157	Female	14	Venous	N/A	13.1	12.6	10.6875	11.6
PEGY Bangladesh	P158	Female	11	Venous	N/A	11.6	13.2	9.61488	11.5
PEGY Bangladesh	P159	Female	45	Venous	N/A	13.6	12.6	12.904	11.1
PEGY Bangladesh	P160	Female	52	Venous	N/A	3.2	13.8	3.94925	12.4
PEGY Bangladesh	P161	Female	38	Venous	N/A	10.7	13.1	12.8099	10.8
PEGY Bangladesh	P162	Male	45	Venous	N/A	9.4	14.5	11.8303	13.4
PEGY Bangladesh	P163	Male	72	Venous	N/A	10.5	11.6	13.2727	9.1
PEGY Bangladesh	P164	Male	46	Venous	N/A	9.9	13.1	11.5385	11.6
PEGY Bangladesh	P165	Male	37	Venous	N/A	14.7	14.1	14.993	12.3
PEGY Bangladesh	P166	Female	14	Venous	N/A	10.5	12.4	11.9787	11
PEGY Bangladesh	P167	Male	18	Venous	N/A	1.7	14.9	1.27067	13.9
PEGY Bangladesh	P168	Male	14	Venous	N/A	8.5	15.6	9.9691	12.8
PEGY Bangladesh	P169	Male	11	Venous	N/A	9.1	13.6	10.937	10.8
PEGY Bangladesh	P170	Male	36	Venous	N/A	17.3	11.3	19.5979	9.2
PEGY Bangladesh	P171	Male	43	Venous	N/A	10.1	13.7	10.7626	11.6
PEGY Bangladesh	P172	Female	33	Venous	N/A	9.7	13.2	11.5526	11.1
PEGY Bangladesh	P173	Female	37	Venous	N/A	9.2	13.8	10.916	12
PEGY Bangladesh	P174	Male	37	Venous	N/A	7.3	17.5	8.51224	15.4
PEGY Bangladesh	P175	Female	40	Venous	N/A	11.5	12.9	14.402	10.5
PEGY Bangladesh	P176	Female	8	Venous	N/A	11.9	11.4	13.4232	9.6
PEGY Bangladesh	P177	Male	53	Venous	N/A	9.8	14.5	10.6733	12.3
PEGY Bangladesh	P178	Female	19	Venous	N/A	12.4	10.8	13.5438	9
PEGY Bangladesh	P179	Male	13	Venous	N/A	10	13.7	11.4956	12.3
PEGY Bangladesh	P180	Male	19	Venous	N/A	9.5	16	13.4256	13.7
PEGY Bangladesh	P181	Female	20	Venous	N/A	9	18.9	14.0456	15.5
PEGY Bangladesh	P182	Male	15	Venous	N/A	9.8	14.1	10.5916	11.6
PEGY Bangladesh	P183	Male	33	Venous	N/A	9.7	16	11.5307	14.6
PEGY Bangladesh	P184	Female	16	Venous	N/A	11.2	11.7	15.4341	10.5
PEGY Bangladesh	P185	Female	27	Venous	N/A	9.1	14.9	10.3063	13.4
PEGY Bangladesh	P186	Female	15	Venous	N/A	15.1	11.9	13.9402	9.9
PEGY Bangladesh	P187	Male	43	Venous	N/A	10	13.9	8.90376	12.5
PEGY Bangladesh	P188	Male	50	Venous	N/A	12.3	12.5	10.5616	11.5
PEGY Bangladesh	P189	Male	9	Venous	N/A	9.1	12.5	9.30509	10.9
PEGY Bangladesh	P190	Male	52	Venous	N/A	9.7	15.6	10.5844	13.4
PEGY Bangladesh	P191	Male	14	Venous	N/A	10.2	12.8	7.55628	10.4
PEGY Bangladesh	P193	Female	34	Venous	N/A	11.2	13.2	9.25125	12.7
PEGY Bangladesh	P194	Male	35	Venous	N/A	7.8	14.2	9.29408	12.1
PEGY Bangladesh	P195	Female	47	Venous	N/A	5.4	13	6.0252	11.3
PEGY Bangladesh	P196	Male	37	Venous	N/A	8.5	16.3	8.6675	13.6
PEGY Bangladesh	P197	Female	6	Venous	N/A	10.8	12.4	12.6773	10.6
PEGY Bangladesh	P198	Female	30	Venous	N/A	7.3	11.8	8.89478	9.7
PEGY Bangladesh	P199	Male	59	Venous	N/A	7.8	13.5	10.0102	11.8
PEGY Bangladesh	P200	Male	11	Venous	N/A	9.2	13.5	11.9722	11.2
PEGY Bangladesh	P201	Male	16	Venous	N/A	12.6	13.5	17.4928	10.7
PEGY Bangladesh	P202	Female	23	Venous	N/A	13.3	14.7	19.268	11
PEGY Bangladesh	P203	Male	65	Venous	N/A	8.9	14.3	9.24325	12.8
PEGY Bangladesh	P204	Male	48	Venous	N/A	10.2	13.7	9.63768	12
PEGY Bangladesh	P205	Male	13	Venous	N/A	11.3	13.4	13.9455	10.5
PEGY Bangladesh	P206	Male	29	Venous	N/A	11.4	13.1	10.053	12
PEGY Bangladesh	P207	Male	11	Venous	N/A	14.7	13.8	15.0719	10.9
PEGY Bangladesh	P208	Male	44	Venous	N/A	7.6	12.3	10.7503	8.8
PEGY Bangladesh	P209	Male	10	Venous	N/A	10.6	12.3	11.3928	10.3
PEGY Bangladesh	P211	Male	22	Venous	N/A	9.8	16.5	9.40603	13.7
PEGY Bangladesh	P212	Male	57	Venous	N/A	13.4	12.7	11.4551	11.6
PEGY Bangladesh	P213	Male	10	Venous	N/A	11.9	12.6	12.3932	10.8
PEGY Bangladesh	P214	Female	45	Venous	N/A	10.1	14.8	10.3949	10.8
PEGY Bangladesh	P215	Male	27	Venous	N/A	14.9	15.6	15.0051	11.6
PEGY Bangladesh	P216	Female	27	Venous	N/A	8.8	13.5	9.92615	11.7
PEGY Bangladesh	P217	Male	34	Venous	N/A	9.7	14.8	8.68042	13
PEGY Bangladesh	P218	Male	15	Venous	N/A	11.2	13.2	11.2812	11.5
PEGY Bangladesh	P219	Male	60	Venous	N/A	9	15.8	8.52618	14.2
PEGY Bangladesh	P220	Female	16	Venous	N/A	9.4	13.7	11.4968	11.6
PEGY Bangladesh	P221	Female	30	Venous	N/A	8.7	14.3	8.72095	13.5
PEGY Bangladesh	P222	Female	29	Venous	N/A	11.2	11.4	10.2512	10.3
PEGY Bangladesh	P223	Male	12	Venous	N/A	9.5	12.2	10.4831	11.3
PEGY Bangladesh	P224	Female	51	Venous	N/A	14.2	11.2	12.8458	9.7
PEGY Bangladesh	P225	Male	14	Venous	N/A	7.1	14.7	8.24422	13.5
PEGY Bangladesh	P226	Male	23	Venous	N/A	8.3	16.9	8.93997	13.9
PEGY Bangladesh	P228	Female	41	Venous	N/A	3.7	12.2	4.20388	11.2
PEGY Bangladesh	P229	Male	24	Venous	N/A	9.8	14.3	11.6628	11.8
PEGY Bangladesh	P230	Male	26	Venous	N/A	9.2	13.1	9.64601	12.1
PEGY Bangladesh	P231	Male	53	Venous	N/A	8.7	16.7	8.32039	14.4
PEGY Bangladesh	P232	Female	35	Venous	N/A	4.6	12.9	5.34882	11.2
PEGY Bangladesh	P233	Male	31	Venous	N/A	2.9	17.3	2.79119	13.8
PEGY Bangladesh	P234	Female	27	Venous	N/A	7.6	14	9.56238	11.3
PEGY Bangladesh	P235	Male	45	Venous	N/A	10	15.6	11.5865	12.5
PEGY Bangladesh	P236	Male	55	Venous	N/A	10.8	13.1	11.374	10.5
PEGY Bangladesh	P238	Male	18	Venous	N/A	13.2	12.6	13.3837	11.4
PEGY Bangladesh	P239	Male	21	Venous	N/A	10.4	14.8	9.96265	13.6
PEGY Bangladesh	P240	Female	63	Venous	N/A	7.6	13.7	8.70171	11.4
PEGY Bangladesh	P241	Male	9	Venous	N/A	15.5	10.8	17.3666	9
PEGY Bangladesh	P242	Male	52	Venous	N/A	9.7	16.2	8.42819	15.1
PEGY Bangladesh	P243	Male	11	Venous	N/A	8	13.4	8.70171	11.4
PEGY Bangladesh	P244	Male	17	Venous	N/A	10.4	11.5	10.0813	10.8
PEGY Bangladesh	P245	Male	71	Venous	N/A	9	13.9	10.3203	11.3
PEGY Bangladesh	P247	Female	55	Venous	N/A	7.3	11.8	7.44826	10.2
PEGY Bangladesh	P248	Female	62	Venous	N/A	11.4	15.3	10.0502	13
PEGY Bangladesh	P249	Male	16	Venous	N/A	9.9	14.8	9.09145	13.2
PEGY Bangladesh	P250	Male	11	Venous	N/A	12	14.1	12.5893	12.3
PEGY Bangladesh	P251	Male	63	Venous	N/A	9.1	11.7	7.51318	11.4
PEGY Bangladesh	P252	Female	70	Venous	N/A	12.2	12.5	7.85276	11.4
PEGY Bangladesh	P253	Male	40	Venous	N/A	10.3	15.2	10.9403	13.8
PEGY Bangladesh	P254	Female	73	Venous	N/A	12.1	12	12.6628	10.7
PEGY Bangladesh	P255	Female	47	Venous	N/A	3.9	12.7	3.84638	11.7
PEGY Bangladesh	P256	Female	45	Venous	N/A	10.1	13.7	8.51995	11.7
PEGY Bangladesh	P257	Male	13	Venous	N/A	13.8	10.7	12.5918	9.3
PEGY Bangladesh	P258	Male	37	Venous	N/A	11.9	14.5	11.1609	12.4
PEGY Bangladesh	P259	Female	10	Venous	N/A	16.3	12.4	19.3066	9.8
ACROSS Timika	TMK-PT-001	Male	28	Venous	Negative	7.8	10.5	13.4271	11.1
ACROSS Timika	TMK-PT-002	Female	37	Venous	Positive	7.8	13.3	9.24115	14.4
ACROSS Timika	TMK-PT-004	Female	7	Venous	Positive	8.6	13	10.062	12.6
ACROSS Timika	TMK-PT-005	Male	32	Venous	Positive	10	12.1	11.2308	13.4
ACROSS Timika	TMK-PT-006	Female	10	Venous	Positive	9	11.4	11.7835	13.1
ACROSS Timika	TMK-PT-007	Male	30	Venous	Positive	7.8	13.3	10.1725	13.7
ACROSS Timika	TMK-PT-008	Male	18	Venous	Positive	8.5	12.3	10.2194	14.3
ACROSS Timika	TMK-PT-009	Male	24	Venous	Positive	7.4	12.4	11.17	12
ACROSS Timika	TMK-PT-010	Male	39	Venous	Positive	6.6	18.4	8.71732	13.6
ACROSS Timika	TMK-PT-011	Male	19	Venous	Positive	6.9	13.9	8.39211	14.3
ACROSS Timika	TMK-PT-012	Male	20	Venous	Positive	9	10.8	14.0241	10.8
ACROSS Timika	TMK-PT-013	Female	16	Venous	Positive	10.8	9.7	13.1546	10.3
ACROSS Timika	TMK-PT-014	Male	33	Venous	Positive	11.7	14.6	12.5884	13.8
ACROSS Timika	TMK-PT-015	Male	17	Venous	Positive	5.1	14.1	3.46623	14.1
ACROSS Timika	TMK-PT-016	Male	15	Venous	Positive	10.6	7.4	10.5089	9.9
ACROSS Timika	TMK-PT-017	Female	10	Venous	Positive	3.9	13.9	7.36016	11.9
ACROSS Timika	TMK-PT-018	Female	11	Venous	Positive	7.4	16.8	9.15954	14
ACROSS Timika	TMK-PT-019	Male	44	Venous	Negative	6	17.5	6.48243	15.9
ACROSS Timika	TMK-PT-020	Female	30	Venous	Positive	7.1	14.9	9.43777	14.1
ACROSS Timika	TMK-PT-021	Male	30	Venous	Negative	6.9	17.7	6.7746	17
ACROSS Timika	TMK-PT-022	Female	21	Venous	Negative	11.5	8.3	11.9823	8.4
ACROSS Timika	TMK-PT-023	Male	43	Venous	Negative	7.5	16.2	8.82791	14.8
ACROSS Timika	TMK-PT-024	Female	13	Venous	Positive	7.8	7.7	9.28413	8.6
ACROSS Timika	TMK-PT-025	Female	15	Venous	Negative	7.4	14.4	9.88391	14.1
ACROSS Timika	TMK-PT-026	Male	30	Venous	Negative	6.8	14.8	9.12497	14
ACROSS Timika	TMK-PT-027	Male	7	Venous	Positive	7.6	14.7	9.05678	14.8
ACROSS Timika	TMK-PT-028	Male	10	Venous	Positive	7.7	11.5	10.2347	11.3
ACROSS Timika	TMK-PT-029	Male	25	Venous	Positive	7.5	21.6	10.3819	16.5
ACROSS Timika	TMK-PT-030	Female	32	Venous	Positive	13.8	8.7	12.5527	10.1
ACROSS Timika	TMK-PT-031	Male	50	Venous	Positive	6.7	17	8.17125	16.7
ACROSS Timika	TMK-PT-032	Male	11	Venous	Positive	9.9	11.7	11.3577	12.1
ACROSS Timika	TMK-PT-033	Female	45	Venous	Positive	13.6	9.3	15.8794	10.3
ACROSS Timika	TMK-PT-034	Female	21	Venous	Positive	8.2	8.5	6.11522	9.1
ACROSS Timika	TMK-PT-035	Female	38	Venous	Positive	16.8	8.4	13.3964	9.5
ACROSS Timika	TMK-PT-036	Female	16	Venous	Negative	13.3	9.4	12.6848	10.3
ACROSS Timika	TMK-PT-037	Female	22	Venous	Negative	7.9	11.6	9.89211	11.3
ACROSS Timika	TMK-PT-038	Female	20	Venous	Negative	15.1	12.5	14.517	13.7
ACROSS Timika	TMK-PT-039	Male	31	Venous	Positive	7.8	14.9	9.6453	14.8
ACROSS Timika	TMK-PT-040	Male	26	Venous	Negative	7	15.9	8.97298	15.1
ACROSS Timika	TMK-PT-041	Male	23	Venous	Positive	7.4	14.8	8.65753	14.7
ACROSS Timika	TMK-PT-042	Female	15	Venous	Positive	8.7	13.7	10.7572	13.9
ACROSS Timika	TMK-PT-043	Male	17	Venous	Positive	6.6	11.8	7.64636	13.1
ACROSS Timika	TMK-PT-044	Male	27	Venous	Positive	6.5	14.1	7.2585	15
ACROSS Timika	TMK-PT-045	Male	13	Venous	Positive	13.7	12	11.6366	12.6
ACROSS Timika	TMK-PT-046	Male	25	Venous	Positive	7	12.4	7.90851	13.4
ACROSS Timika	TMK-PT-047	Male	46	Venous	Negative	6.1	14.2	7.06749	15.2
ACROSS Timika	TMK-PT-048	Male	23	Venous	Positive	7.9	15.5	10.9977	14.3
ACROSS Timika	TMK-PT-049	Female	36	Venous	Positive	8.8	11.5	10.4255	12.3
ACROSS Timika	TMK-PT-050	Female	31	Venous	Positive	10.3	11.1	11.0329	12.5
ACROSS Timika	TMK-PT-051	Male	30	Venous	Positive	6.8	13.4	7.75522	15.1
ACROSS Timika	TMK-PT-052	Male	20	Venous	Positive	8.6	13	8.39801	15.5
ACROSS Timika	TMK-PT-053	Female	20	Venous	Negative	13.4	9.6	10.9792	11.9
ACROSS Timika	TMK-PT-054	Female	21	Venous	Positive	9.5	8.2	12.2873	10.2
ACROSS Timika	TMK-PT-055	Male	24	Venous	Positive	9.1	12.1	9.91598	12.2
ACROSS Timika	TMK-PT-056	Male	49	Venous	Positive	9.9	13.5	12.193	15.2
ACROSS Timika	TMK-PT-057	Male	38	Venous	Positive	10.7	11.8	10.8033	12.9
ACROSS Timika	TMK-PT-058	Male	7	Venous	Positive	7.8	13.3	8.35511	13.9
ACROSS Timika	TMK-PT-059	Male	36	Venous	Positive	6.9	13.8	8.22938	15.7
ACROSS Timika	TMK-PT-060	Female	31	Venous	Negative	6	9.9	5.63849	11.5
ACROSS Timika	TMK-PT-061	Female	7	Venous	Positive	2	13.8	2.61377	13.7
ACROSS Timika	TMK-PT-062	Female	8	Venous	Positive	9	11.4	9.79231	12.7
ACROSS Timika	TMK-PT-063	Female	17	Venous	Negative	7.7	10.8	10.2715	10.6
ACROSS Timika	TMK-PT-064	Female	29	Venous	Positive	7.4	12.1	9.97578	13
ACROSS Timika	TMK-PT-065	Male	11	Venous	Positive	8	9.4	14.561	10.5
ACROSS Timika	TMK-PT-066	Female	28	Venous	Negative	7.3	10	10.738	12.3
ACROSS Timika	TMK-PT-067	Female	36	Venous	Positive	9.1	12.4	9.28458	14.7
ACROSS Timika	TMK-PT-068	Female	39	Venous	Positive	11.7	8.9	10.0072	10.2
ACROSS Timika	TMK-PT-070	Female	25	Venous	Negative	11.1	11.1	19.356	12.7
ACROSS Timika	TMK-PT-071	Male	33	Venous	Positive	6	13.2	12.5357	13.7
ACROSS Timika	TMK-PT-072	Female	33	Venous	Positive	10.2	9.3	7.41745	10.9
ACROSS Timika	TMK-PT-073	Female	30	Venous	Negative	5.9	12.1	9.54482	13.7
ACROSS Timika	TMK-PT-074	Female	14	Venous	Positive	7.3	13.1	6.32249	14.2
ACROSS Timika	TMK-PT-075	Female	12	Venous	Positive	7.5	12.5	8.51937	12.9
ACROSS Timika	TMK-PT-076	Male	25	Venous	Positive	5.7	17.3	10.2407	17.1
ACROSS Timika	TMK-PT-077	Female	11	Venous	Positive	8.3	8.5	8.7102	10.3
ACROSS Timika	TMK-PT-078	Female	24	Venous	Positive	7.8	10.2	7.86691	12.9
ACROSS Timika	TMK-PT-079	Male	15	Venous	Positive	7.4	11	10.7586	12.3
ACROSS Timika	TMK-PT-080	Female	12	Venous	Positive	10.4	11.1	8.14002	12.6
ACROSS Timika	TMK-PT-081	Male	27	Venous	Positive	11.1	12.5	8.26171	12.6
ACROSS Timika	TMK-PT-082	Female	36	Venous	Negative	7.2	13.5	10.5997	13.6
ACROSS Timika	TMK-PT-083	Female	27	Venous	Positive	8.2	10.7	11.8671	10.2
ACROSS Timika	TMK-PT-084	Male	36	Venous	Positive	8.5	13.7	8.68174	14.5
ACROSS Timika	TMK-PT-085	Male	50	Venous	Positive	14.7	11.4	9.86776	11.4
ACROSS Timika	TMK-PT-086	Male	23	Venous	Positive	10.1	9.9	8.97718	10.3
ACROSS Timika	TMK-PT-087	Male	30	Venous	Positive	8.5	15	13.4134	15
ACROSS Timika	TMK-PT-088	Male	44	Venous	Positive	7.5	15	11.3693	15.8
ACROSS Timika	TMK-PT-089	Female	32	Venous	Positive	10.7	13.9	8.7102	14.6
ACROSS Timika	TMK-PT-090	Male	51	Venous	Positive	5.7	13	7.04411	12.9
ACROSS Timika	TMK-PT-091	Female	33	Venous	Positive	9.2	12.6	11.5672	12.8
ACROSS Timika	TMK-PT-092	Male	24	Venous	Positive	10.5	13.2	7.68988	13.9
ACROSS Timika	TMK-PT-093	Male	45	Venous	Positive	7.7	12.8	10.5853	13.2
ACROSS Timika	TMK-PT-094	Male	10	Venous	Positive	7.6	12.7	9.43431	12.5
ACROSS Timika	TMK-PT-095	Male	15	Venous	Positive	9.2	9.1	10.1546	9.6
ACROSS Timika	TMK-PT-096	Male	30	Venous	Positive	7.4	14.3	9.17474	13.3
ACROSS Timika	TMK-PT-097	Male	55	Venous	Negative	8.8	10.6	9.47637	12.1
ACROSS Timika	TMK-PT-098	Female	27	Venous	Positive	13.6	8.5	9.38693	10.5
ACROSS Timika	TMK-PT-099	Male	21	Venous	Positive	9.2	13.1	10.8378	14.6
ACROSS Timika	TMK-PT-100	Female	24	Venous	Negative	6.5	12.8	14.2405	14.5
ACROSS Timika	TMK-PT-101	Female	28	Venous	Negative	11.4	9.4	10.7055	11.1
ACROSS Timika	TMK-PT-103	Female	21	Venous	Positive	11.1	11.8	11.8577	13.7
ACROSS Timika	TMK-PT-105	Female	13	Venous	Positive	10.5	12	23.5498	12.6
ACROSS Timika	TMK-PT-106	Male	13	Venous	Positive	9.8	11.6	12.3977	13.3
ACROSS Timika	TMK-PT-107	Male	16	Venous	Positive	7.9	16.2	9.14033	16.2
ACROSS Timika	TMK-PT-109	Male	55	Venous	Positive	8.1	14.8	8.15461	15.8
ACROSS Timika	TMK-PT-110	Female	44	Venous	Negative	7.1	14.9	11.1093	15.9
ACROSS Timika	TMK-PT-111	Male	11	Venous	Positive	9.1	13.8	8.08542	13.9
ACROSS Timika	TMK-PT-112	Male	20	Venous	Positive	8.2	15.5	7.30415	16.3
ACROSS Timika	TMK-PT-113	Male	11	Venous	Positive	10	11.1	8.35511	12.6
ACROSS Timika	TMK-PT-114	Male	7	Venous	Positive	9.1	10	8.5202	10.7
ACROSS Timika	TMK-PT-115	Female	28	Venous	Negative	7.9	15.1	10.5613	14.7
ACROSS Timika	TMK-PT-116	Female	40	Venous	Negative	9.8	12.8	9.72322	12.6
ACROSS Timika	TMK-PT-117	Male	36	Venous	Positive	8	16.8	10.4351	15
ACROSS Timika	TMK-PT-118	Female	28	Venous	Positive	10	10.4	10.1005	10.5
ACROSS Timika	TMK-PT-119	Female	24	Venous	Negative	10.1	9.9	9.93608	11.2
ACROSS Timika	TMK-PT-120	Male	23	Venous	Positive	7.2	16	9.77017	15.5
ACROSS Timika	TMK-PT-121	Female	22	Venous	Positive	7.6	9.9	9.33236	10.5
ACROSS Timika	TMK-PT-122	Male	13	Venous	Positive	6.9	12.1	10.1463	11.8
ACROSS Timika	TMK-PT-123	Female	29	Venous	Negative	9.6	12.2	10.0928	12.6
ACROSS Timika	TMK-PT-124	Female	28	Venous	Positive	13.3	8.2	6.88942	13.2
ACROSS Timika	TMK-PT-125	Male	15	Venous	Positive	9	14	10.0236	14.3
ACROSS Timika	TMK-PT-126	Female	70	Venous	Negative	9.5	11	10.1179	11.1
ACROSS Timika	TMK-PT-127	Female	21	Venous	Positive	7.1	11.6	11.7083	11.7
ACROSS Timika	TMK-PT-128	Female	30	Venous	Positive	8.6	13.2	12.4681	12.7
ACROSS Timika	TMK-PT-129	Female	9	Venous	Positive	12.8	7.3	9.38849	8.1
ACROSS Timika	TMK-PT-130	Female	40	Venous	Positive	11	9.8	11.0116	10.1
ACROSS Timika	TMK-PT-131	Female	30	Venous	Positive	8	14.5	14.4573	12.7
ACROSS Timika	TMK-PT-132	Male	64	Venous	Negative	8.2	14.7	12.6006	13.3
ACROSS Timika	TMK-PT-133	Male	21	Venous	Positive	7.8	13.1	8.68734	12.7
ACROSS Timika	TMK-PT-134	Female	22	Venous	Positive	18.7	8.3	11.3516	8.7
ACROSS Timika	TMK-PT-135	Female	34	Venous	Negative	8.3	13.8	9.79231	12.7
ACROSS Timika	TMK-PT-136	Female	40	Venous	Negative	10.8	11.2	19.9122	10.5
ACROSS Timika	TMK-PT-137	Female	8	Venous	Positive	9.1	11.5	10.2495	11.4
ACROSS Timika	TMK-PT-138	Female	12	Venous	Positive	12.1	11.3	12.2588	10.7
ACROSS Timika	TMK-PT-139	Male	44	Venous	Positive	8.9	13.1	10.6543	11.7
ACROSS Timika	TMK-PT-140	Female	33	Venous	Negative	12.3	13.3	13.7934	12.1
ACROSS Timika	TMK-PT-141	Female	60	Venous	Negative	4.3	12.5	10.9601	12.3
ACROSS Timika	TMK-PT-142	Male	15	Venous	Positive	8.5	12.2	13.5572	12.6
ACROSS Timika	TMK-PT-143	Female	37	Venous	Negative	7.9	13.7	5.86188	12.8
ACROSS Timika	TMK-PT-144	Female	16	Venous	Positive	6.8	15.2	10.9838	14.5
ACROSS Timika	TMK-PT-145	Male	10	Venous	Positive	7.4	12.4	9.56459	13.1
ACROSS Timika	TMK-PT-146	Male	10	Venous	Negative	7	13	9.27753	12
ACROSS Timika	TMK-PT-147	Male	37	Venous	Positive	6.2	17	8.53289	15.3
ACROSS Timika	TMK-PT-148	Female	22	Venous	Positive	7.7	13.8	9.91995	13.6
ACROSS Timika	TMK-PT-149	Female	27	Venous	Negative	10.5	14.5	7.49571	14.1
ACROSS Timika	TMK-PT-150	Male	30	Venous	Positive	6.5	15.3	10.3185	14.4
ACROSS Timika	TMK-PT-152	Female	25	Venous	Negative	9	12.3	8.9051	8.7
ACROSS Timika	TMK-PT-153	Female	41	Venous	Negative	9.3	13.2	22.2718	12.2
ACROSS Timika	TMK-PT-154	Male	49	Venous	Negative	6.4	18.1	13.6271	17.1
ACROSS Timika	TMK-PT-155	Male	51	Venous	Positive	8.5	13.4	11.7802	12.4
ACROSS Timika	TMK-PT-156	Female	58	Venous	Positive	9.2	11.5	8.54607	10.9
ACROSS Timika	TMK-PT-157	Male	44	Venous	Negative	8.7	13.9	9.87312	12.8
ACROSS Timika	TMK-PT-158	Female	27	Venous	Negative	11.3	9.9	12.9632	10.6
ACROSS Timika	TMK-PT-159	Female	25	Venous	Negative	7.4	14.5	11.606	12.6
ACROSS Timika	TMK-PT-160	Female	21	Venous	Negative	9.8	12.2	12.2801	12.3
ACROSS Timika	TMK-PT-161	Female	25	Venous	Negative	9.6	13	10.1005	11.8
ACROSS Timika	TMK-PT-162	Male	35	Venous	Negative	8.1	14.2	11.1336	13.8
ACROSS Timika	TMK-PT-163	Female	50	Venous	Negative	7.8	11.4	12.8767	11.7
ACROSS Timika	TMK-PT-164	Male	18	Venous	Positive	7.7	15.4	10.6248	14.9
ACROSS Timika	TMK-PT-165	Male	22	Venous	Negative	11.5	8.7	9.84344	9
ACROSS Timika	TMK-PT-166	Male	14	Venous	Negative	10.1	11.9	8.86609	11.1
ACROSS Timika	TMK-PT-167	Male	23	Venous	Positive	1.3	13	13.8718	12.5
ACROSS Timika	TMK-PT-168	Male	44	Venous	Positive	6.8	16.4	13.5579	14.7
ACROSS Timika	TMK-PT-169	Female	21	Venous	Negative	8.4	12.5	0.851664	12
ACROSS Timika	TMK-PT-170	Male	27	Venous	Positive	11	15.1	8.69045	13.4
ACROSS Timika	TMK-PT-171	Male	33	Venous	Negative	8.1	16.3	11.6136	14.6
ACROSS Timika	TMK-PT-172	Female	13	Venous	Positive	11.4	11.5	14.4484	11.5
ACROSS Timika	TMK-PT-173	Female	34	Venous	Negative	9.7	14.1	8.13221	12.5
ACROSS Timika	TMK-PT-174	Female	16	Venous	Negative	8.5	14.7	14.6012	13.8
ACROSS Timika	TMK-PT-175	Male	10	Venous	Positive	10.6	11.6	11.1491	13.3
ACROSS Timika	TMK-PT-176	Female	26	Venous	Positive	6.7	14.2	10.5897	13.7
ACROSS Timika	TMK-PT-177	Female	19	Venous	Positive	12.3	12.6	9.13225	12.1
ACROSS Timika	TMK-PT-178	Female	50	Venous	Negative	10.9	13.3	9.60736	12.2
ACROSS Timika	TMK-PT-179	Male	28	Venous	Negative	7.4	16.7	11.9575	13.9
ACROSS Timika	TMK-PT-180	Female	34	Venous	Positive	12.5	7.7	11.6612	8
ACROSS Timika	TMK-PT-181	Male	20	Venous	Positive	9.4	16.3	9.19062	15.4
ACROSS Timika	TMK-PT-182	Male	30	Venous	Positive	6	14.6	16.6485	13.2
ACROSS Timika	TMK-PT-183	Male	34	Venous	Positive	8.4	14.9	11.5319	13.4
ACROSS Timika	TMK-PT-184	Male	20	Venous	Positive	7.7	15.7	7.73507	13.3
ACROSS Timika	TMK-PT-185	Female	26	Venous	Negative	13	10.6	11.1947	10.3
ACROSS Timika	TMK-PT-186	Male	23	Venous	Positive	8.5	17.4	9.05948	15.8
ACROSS Timika	TMK-PT-187	Male	19	Venous	Positive	8	13.8	15.3157	12.4
ACROSS Timika	TMK-PT-188	Male	32	Venous	Positive	9.2	14.5	10.2599	14.2
ACROSS Timika	TMK-PT-189	Female	11	Venous	Positive	10.3	7.9	9.44386	8.3
ACROSS Timika	TMK-PT-190	Female	29	Venous	Positive	7.5	11.5	10.4618	12.5
ACROSS Timika	TMK-PT-191	Male	16	Venous	Positive	8.8	12.5	10.9606	13.1
ACROSS Timika	TMK-PT-192	Female	36	Venous	Positive	7.9	12.8	8.78762	13.1
ACROSS Timika	TMK-PT-193	Female	28	Venous	Positive	7.2	10.9	8.90228	12
ACROSS Timika	TMK-PT-194	Male	41	Venous	Positive	6.2	14.4	10.6015	13.9
ACROSS Timika	TMK-PT-195	Female	25	Venous	Negative	9.9	7.7	8.10532	8.2
ACROSS Timika	TMK-PT-196	Female	16	Venous	Negative	9	10.5	8.73805	11.3
ACROSS Timika	TMK-PT-197	Female	33	Venous	Negative	18	11.4	12.5106	10.8
ACROSS Timika	TMK-PT-198	Female	7	Venous	Positive	6.9	11.4	10.9627	11
ACROSS Timika	TMK-PT-199	Female	18	Venous	Positive	10.7	8.6	16.8469	10.1
ACROSS Timika	TMK-PT-200	Male	12	Venous	Positive	6.8	12.8	10.8658	13.1
ACROSS Timika	TMK-PT-201	Male	45	Venous	Positive	6.3	13.4	13.1276	12.7
ACROSS Timika	TMK-PT-202	Male	61	Venous	Negative	7.1	12.2	8.68065	11.2
ACROSS Timika	TMK-PT-203	Female	20	Venous	Positive	9	12.8	9.03026	11.9
ACROSS Timika	TMK-PT-204	Female	21	Venous	Negative	8.5	11.7	9.93723	11.5
ACROSS Timika	TMK-PT-205	Female	28	Venous	Positive	9.1	10.2	11.7519	10.1
ACROSS Timika	TMK-PT-206	Male	32	Venous	Positive	7.2	17.2	11.1087	15.6
ACROSS Timika	TMK-PT-207	Female	20	Venous	Negative	8.9	13.2	10.9237	13.2
ACROSS Timika	TMK-PT-208	Male	15	Venous	Positive	7.8	14.7	10.0192	14.4
ACROSS Timika	TMK-PT-209	Male	20	Venous	Positive	1.6	15.2	9.64134	13.7
ACROSS Timika	TMK-PT-210	Female	61	Venous	Positive	9.7	10.2	8.70348	9.8
ACROSS Timika	TMK-PT-211	Female	32	Venous	Positive	6.6	12.5	0.494496	11.3
ACROSS Timika	TMK-PT-212	Female	38	Venous	Positive	9.9	12.6	11.3075	12.8
ACROSS Timika	TMK-PT-213	Male	28	Venous	Negative	12.3	12	9.84929	11.8
ACROSS Timika	TMK-PT-214	Female	35	Venous	Positive	9.1	12.8	9.29995	12.5
ACROSS Timika	TMK-PT-215	Female	16	Venous	Positive	5.7	11.9	12.7126	11.3
ACROSS Timika	TMK-PT-216	Female	25	Venous	Negative	15.4	9.4	10.7232	10.4
ACROSS Timika	TMK-PT-217	Male	11	Venous	Negative	11.6	12.6	5.9524	12.6
ACROSS Timika	TMK-PT-218	Female	36	Venous	Positive	7.1	14.5	14.4705	14
ACROSS Timika	TMK-PT-219	Female	10	Venous	Positive	13.7	7.8	14.8242	9
ACROSS Timika	TMK-PT-220	Female	31	Venous	Positive	4.9	14.1	8.95215	12.6
ACROSS Timika	TMK-PT-221	Female	30	Venous	Negative	6.4	12.8	14.4095	13.3
ACROSS Timika	TMK-PT-222	Female	10	Venous	Positive	9.9	9.2	9.52438	10
ACROSS Timika	TMK-PT-223	Female	17	Venous	Positive	10	9.1	9.35055	10.4
ACROSS Timika	TMK-PT-224	Female	33	Venous	Positive	12.3	8	12.7266	9
ACROSS Timika	TMK-PT-225	Female	12	Venous	Positive	9.1	13.7	11.6322	14.2
ACROSS Timika	TMK-PT-226	Male	10	Venous	Positive	7.8	12.9	12.7427	13.1
ACROSS Timika	TMK-PT-227	Female	45	Venous	Positive	10.9	12.6	11.5182	12.9
ACROSS Timika	TMK-PT-228	Male	54	Venous	Positive	8.5	11.4	10.1582	11.2
ACROSS Timika	TMK-PT-229	Male	45	Venous	Positive	8.7	15.3	12.1913	15.3
ACROSS Timika	TMK-PT-230	Female	20	Venous	Positive	8	11.2	11.147	11.3
ACROSS Timika	TMK-PT-231	Male	47	Venous	Positive	8.6	16.3	10.5636	15.2
ACROSS Timika	TMK-PT-232	Female	33	Venous	Negative	6.7	15	9.84929	14.7
ACROSS Timika	TMK-PT-233	Female	7	Venous	Positive	9.1	12	11.1106	12.6
ACROSS Timika	TMK-PT-234	Female	52	Venous	Negative	6.8	13.9	9.34882	14.2
ACROSS Timika	TMK-PT-235	Female	20	Venous	N/A	8.4	11.5	10.1389	11
ACROSS Timika	TMK-PT-236	Male	33	Venous	Positive	7.4	13.2	9.57577	12.8
ACROSS Timika	TMK-PT-237	Female	14	Venous	Positive	7.9	12.9	12.5374	13.1
ACROSS Timika	TMK-PT-238	Female	24	Venous	N/A	12.2	9.8	9.48898	11.1
ACROSS Timika	TMK-PT-239	Male	43	Venous	Positive	8.9	12.7	10.3798	13.2
ACROSS Timika	TMK-PT-240	Female	16	Venous	Positive	6.9	14.4	14.4734	14.7
ACROSS Timika	TMK-PT-241	Female	33	Venous	Positive	7.9	11	9.71466	10.8
ACROSS Timika	TMK-PT-242	Male	40	Venous	Positive	11.4	13.3	8.69045	13.9
ACROSS Timika	TMK-PT-243	Female	26	Venous	Negative	10.2	13	9.36436	12.8
ACROSS Timika	TMK-PT-244	Female	19	Venous	Positive	7.7	10	12.5327	10.7
ACROSS Timika	TMK-PT-245	Male	10	Venous	Negative	12	14.2	13.1938	14.4
ACROSS Timika	TMK-PT-246	Male	9	Venous	Negative	9.5	13.8	10.4016	13.6
ACROSS Timika	TMK-PT-247	Female	22	Venous	Negative	17.5	7.7	11.6606	8.3
ACROSS Timika	TMK-PT-248	Female	36	Venous	Positive	7.6	11.3	10.105	11.3
ACROSS Timika	TMK-PT-249	Male	28	Venous	Positive	12	16	16.4992	13.9
ACROSS Timika	TMK-PT-250	Male	56	Venous	Positive	8.2	13.7	10.6629	13.2
ACROSS Timika	TMK-PT-252	Male	8	Venous	Positive	8.3	11	9.75132	11.9
ACROSS Timika	TMK-PT-253	Female	15	Venous	Positive	15.6	9.3	13.1438	10.3
ACROSS Timika	TMK-PT-254	Female	12	Venous	Positive	7.5	12.1	9.678	12.2
ACROSS Timika	TMK-PT-255	Female	38	Venous	Positive	9.8	8.6	14.1881	9.6
ACROSS Timika	TMK-PT-256	Female	31	Venous	Positive	9.2	13.2	9.00371	12.8
ACROSS Timika	TMK-PT-257	Male	35	Venous	Positive	12	13.8	10.6861	14.5
ACROSS Timika	TMK-PT-258	Male	53	Venous	Positive	7.3	13.8	11.6816	14.4
ACROSS Timika	TMK-PT-259	Female	25	Venous	Negative	10.4	9.5	12.3812	10.6
ACROSS Timika	TMK-PT-260	Female	41	Venous	Negative	14.7	9.4	7.69535	10.7
ACROSS Timika	TMK-PT-261	Female	40	Venous	Positive	10	10.3	9.8606	11
ACROSS Timika	TMK-PT-262	Female	23	Venous	Positive	13.3	7.8	12.9794	9.2
ACROSS Timika	TMK-PT-263	Female	35	Venous	Positive	8.4	12.4	11.5696	12.8
ACROSS Timika	TMK-PT-264	Male	7	Venous	Positive	12.9	9.4	12.8339	10.3
ACROSS Timika	TMK-PT-265	Female	49	Venous	Negative	6.7	15	10.9634	15.9
ACROSS Timika	TMK-PT-266	Male	7	Venous	Positive	9	11.1	11.5572	11.7
ACROSS Timika	TMK-PT-267	Female	44	Venous	Negative	6.9	13.6	8.21717	13.1
ACROSS Timika	TMK-PT-268	Female	47	Venous	Positive	6.2	16.7	8.9749	15.5
ACROSS Timika	TMK-PT-269	Female	25	Venous	Negative	7.4	13.8	9.71494	13.6
ACROSS Timika	TMK-PT-270	Male	48	Venous	Negative	7.9	15.2	8.42923	14.6
ACROSS Timika	TMK-PT-271	Male	55	Venous	Positive	7	15.8	9.678	18.7
ACROSS Timika	TMK-PT-272	Female	7	Venous	Positive	12.7	10.5	8.0871	10.4
ACROSS Timika	TMK-PT-273	Male	18	Venous	Positive	9.6	15.1	8.15126	14.1
ACROSS Timika	TMK-PT-274	Male	33	Venous	Positive	8	16.2	14.4705	14.9
ACROSS Timika	TMK-PT-275	Female	43	Venous	Positive	8.4	10.5	11.1537	10.3
ACROSS Timika	TMK-PT-276	Male	30	Venous	N/A	6.4	16.8	9.48314	16.2
ACROSS Timika	TMK-PT-277	Female	33	Venous	Positive	7	14.4	9.63102	15.2
ACROSS Timika	TMK-PT-278	Male	9	Venous	Negative	8	13.5	6.72083	14
ACROSS Timika	TMK-PT-279	Female	42	Venous	Positive	8.3	12.3	8.53192	12.8
ACROSS Timika	TMK-PT-280	Female	26	Venous	Positive	10.5	13.5	9.71256	13.2
ACROSS Timika	TMK-PT-281	Male	40	Venous	Negative	10.2	14.6	8.50605	14.4
ACROSS Timika	TMK-PT-282	Female	11	Venous	Positive	9.6	12.2	12.1342	12.8
ACROSS Timika	TMK-PT-283	Female	24	Venous	Negative	7.9	12.3	11.6943	12.7
ACROSS Timika	TMK-PT-284	Female	30	Venous	Positive	8.9	10	9.79141	10.3
ACROSS Timika	TMK-PT-285	Female	54	Venous	Negative	6.3	14	8.15391	12.1
ACROSS Timika	TMK-PT-286	Male	26	Venous	Positive	7.1	15.2	9.16121	14.8
ACROSS Timika	TMK-PT-287	Female	34	Venous	Negative	9.4	10.9	8.51824	11.5
ACROSS Timika	TMK-PT-288	Female	32	Venous	Positive	9.2	10.1	7.78164	11.1
ACROSS Timika	TMK-PT-289	Female	55	Venous	Positive	7.5	13.9	10.225	12.9
ACROSS Timika	TMK-PT-290	Male	16	Venous	Positive	7.1	15	8.80611	13.4
ACROSS Timika	TMK-PT-291	Female	32	Venous	Positive	10.2	13.8	10.3157	13.7
ACROSS Timika	TMK-PT-292	Male	45	Venous	Positive	11.2	13.4	9.42522	13
ACROSS Timika	TMK-PT-293	Male	7	Venous	Negative	10.5	12.8	11.5147	13.2
ACROSS Timika	TMK-PT-294	Female	25	Venous	Positive	8.1	9.8	13.177	10.2
ACROSS Timika	TMK-PT-295	Female	17	Venous	Positive	9.8	9.9	12.5374	10.4
ACROSS Timika	TMK-PT-296	Male	16	Venous	Negative	6.8	17.5	9.29847	16.3
ACROSS Timika	TMK-PT-297	Male	66	Venous	Negative	8.5	13.4	11.5392	12.3
ACROSS Timika	TMK-PT-298	Male	9	Venous	Positive	17.7	9.1	8.25302	8.7
ACROSS Timika	TMK-PT-299	Male	7	Venous	Negative	8.7	12.1	7.1208	12
ACROSS Timika	TMK-PT-300	Female	37	Venous	Negative	7.4	14.3	11.6247	13.7
ACROSS Timika	TMK-PT-301	Male	23	Venous	Positive	8.2	16.1	11.6136	14.7
ACROSS Timika	TMK-PT-302	Male	28	Venous	Positive	9.3	15.4	8.30047	15.3

## Sheet: G6PD Assay Details
Study	ACROSS Boking	ACROSS Timika	PEGY Bangladesh
Quantitative PoC test
Name of test/assay	The Standard G6PD Test (SDB)	The Standard G6PD Test (SDB)	The Standard G6PD Test (SDB)
Hb results included	Yes	Yes	Yes
If Hb result is not included, name of accompanying Hb assay	N/A	N/A	N/A
Duplicate measurements	No	No	No
Enduser's experience operating the PoC test (in years)	0 average	0	4 average
End-user's laboratory experience (in years)	18 average	5	4.5 average
Quantitative spectrophotometry
Name of test/assay	Pointe Scientific	Pointe Scientific	Pointe Scientific
Name of instrument	Biochrome Biowave II	Biochrome Biowave II	Shimadzu UV-1800
Name of accompanying Hb assay	Hemocue	Hemocue	CareStart MHD-1
Blood source	Venous	Venous	Venous
Duplicate measurements	Yes	Yes	Yes
